# Supplementary material for: Why pharmacogenomic biomarkers for chemotherapy-induced peripheral neuropathy fail: a systematic review of genetic associations, replication, and clinical translation
Source: Front Pharmacol. 2026 Jul 9;17:1842379. doi: 10.3389/fphar.2026.1842379 (PMC13391509; doi:10.3389/fphar.2026.1842379)
Supplement: Supplementary file 1 [file DataSheet1.zip]

Archive with 3 entries (3 files):
- Supplementary file 1.docx
- Supplementary Tables.XLSX
- Supplementary Material 1,2.PDF
