# Supplementary material for: Why pharmacogenomic biomarkers for chemotherapy-induced peripheral neuropathy fail: a systematic review of genetic associations, replication, and clinical translation
Source: Front Pharmacol. 2026 Jul 9;17:1842379. doi: 10.3389/fphar.2026.1842379 (PMC13391509; doi:10.3389/fphar.2026.1842379)
Supplement: Supplementary file 1 [file DataSheet1.zip › Supplementary Tables.XLSX]

## Sheet: Table of Contents
	Table	Description
	S1	Summary of study quality and phenotype assessment across all drug classes.
	S2	Vincristine (Unreplicated GWAS SNP Associations).
	S3	Vincristine (SNP associations identified in candidate gene studies).
	S4	Vincristine (non-significant or unreplicated SNP associations)
	S5	Taxanes (Unreplicated GWAS SNP Associations)
	S6	Taxanes (SNP associations identified in candidate gene studies).
	S7	Taxanes (non-significant or unreplicated SNP associations)
	S8	Platinum-based agents (non-significant or unreplicated SNP associations)
	S9	Bortezomib (SNP associations identified in candidate gene studies).
	S10	Bortezomib (non-significant or unreplicated SNP associations)
	S11	Manualy curated data set - Significant findings
	S12	Manualy curated data set - Insignificant findings
	S13	Study-level differences underlying GSTP1 rs1695 effect variability

## Sheet: Supplementary Table S1
Supplementary Table S1: Summary of study quality and phenotype assessment across all drug classes. Overview of studies identified via databases and register search, reporting the Q-Genie quality-assessment score and the phenotype assessment tool/criteria used to determine chemotherapy-induced peripheral neuropathy, alongside study author and publication year. All information is reported exactly a…
Overview of all studies included in the systematic review, reporting the Q-Genie quality-assessment score and the chemotherapy-induced peripheral neuropathy phenotype assessment tool used, alongside study author and publication year. All information is reported exactly as stated in the original publications.
Study	Drug class	CIPN Assessment Tool	Q-Genie score
Baldwin et al., 2012	Taxanes	NCI CTCAE v2.0	57
Sucheston-Campbell et al., 2018	Taxanes	NCI-CTCAE v3.0	56
Hooshmand et al., 2022	Taxanes	NCI-CTCAE v4.0, Total Neuropathy Score - Clinical version, EORTC QLQ-CIPN20	63
Vargas-Aliaga et al., 2024	Taxanes/platinum based agents	Presence of chronic CIPN for 6 months (grade ≥1)	49
Tanabe et al., 2020	Taxanes	NCI-CTCAE v4.0	61
Bosó et al., 2014	Taxanes	NCI-CTCAE v4.0	65
Hertz et al., 2013	Taxanes	NCI-CTCAE v4.0	56
Sissung et al., 2006	Taxanes	NCI-CTC	37
De Graan et al., 2013	Taxanes	NCI-CTCAE v2–4	54
Sucheston et al., 2011	Taxanes	NCI-CTCAE v3.0	48
Marsh et al., 2007	Taxanes	NCI CTCAE v2.0	53
Abraham et al., 2014	Taxanes	NCI CTCAE v2.0	64
Leskelä et al., 2011	Taxanes	NCI CTCAE v2.0	50
Kus et al., 2016	Taxanes	NCI-CTCAE v4.03	65
Deng et al., 2023	Taxanes	NCI-CTCAE v4.0	62
Abdelfattah et al. 2021	Taxanes	NCI-CTCAE v5.0	66
De Jong et al., 2023	Taxanes/Platinum based agents	NCI-CTCAE v5.0	64
Boora et al., 2015	Taxanes	EORTC CIPN20 and Rasch modeling	46
Nakayama et al., 2024	Taxanes	NCI-CTCAE, PRO-CTCAE, FACT/GOG-Ntx	66
Rizzo et al., 2010	Taxanes	Genotyping + logistic regression	63
Park et al., 2017	Taxanes	Patient reported - OV28 questionnaire; Clinician reported - NCI-CTCAE v3.0	63
Bergmann et al., 2012	Taxanes	NCI-CTCAE v3.0	54
Chen et al., 2020	Taxanes	CIPN8 (derived from EORTC QLQ-CIPN20)	66
Leandro-Garcia et al., 2013	Taxanes	NCI-CTCAE	55
Mufti et al., 2024	Vincristine	NCI CTCAE v5.0	66
Yamada et al., 2022	Vincristine	Diagnosed by treating physician - no tool specified	46
Aplenc et al., 2003	Vincristine	CCG Toxicity Criteria (Children's Cancer Group)	56
Egbelakin et al., 2011	Vincristine	NCI-CTCAE 3.0	46
Sepe et al. 2012	Vincristine	CCG Toxicity Criteria (Children's Cancer Group)	49
Kishi et al., 2007	Vincristine	NCI-CTCAE v1.0	62
Diouf et al., 2015	Vincristine	St. Jude cohort - NCI-CTCAE, COG cohort - Modified Balis scale	66
Van de Velde et al., 2022	Vincristine	NCI-CTCAE and ped-mTNS	48
Gutierrez-Camino et al., 2018	Vincristine	WHO Peripheral Nervous System Toxicity Criteria	43
Christofyllakis et al., 2024	Vincristine	NCI CTCAE version 4.3	52
Yuan et al., 2025	Vincristine	NCI-CTCAE v4.03	40
Guilhaumou et al., 2011	Vincristine	NCI CTCAE v3.0	37
Moore et al., 2011	Vincristine	NCI CTCAE v3.0	37
Cho et al., 2009	Vincristine	NCI CTCAE	49
Broyl et al., 2010	Vincristine/Bortezomib	NCI-CTCAE v3.0	44
Katayanagi et al., 2019	Platinum-based agents	NCI-CTCAE v4.0	57
Johnson et al., 2015	Platinum-based agents	NCI-CTCAE	61
Hong et al., 2011	Platinum-based agents	NCI-CTCAE v3.0	60
Lecomte et al., 2006	Platinum-based agents	Oxaliplatin-specific scale	65
Custodio et al., 2014	Platinum-based agents	NCI -CTCAE v2.0/3.0	66
Terrazzino et al., 2015	Platinum-based agents	NCI-CTC v3.0 and TNSc	65
Chen et al., 2010	Platinum-based agents	NCI-CTCAE	65
Kumamoto et al. 2013	Platinum-based agents	NCI-CTCAE v3.0	65
Cecchin et al., 2013	Platinum-based agents	NCI-CTC v2.0	65
Won et al., 2012	Platinum-based agents	NCI CTCAE v3.0 + Neurology examination	65
Ruzzo et al., 2014	Platinum-based agents	NCI-CTCAE v2.0	65
Lai et al., 2009	Platinum-based agents	NCI-CTCAE	65
Chua et al., 2009	Platinum-based agents	NCI-CTCAE	65
Antonacopoulou et al., 2010	Platinum-based agents	TNSc	59
Kanai et al., 2010	Platinum-based agents	Oxaliplatin-specific scale	65
McLeod et al., 2010	Platinum-based agents	NCI-CTCAE v2.0	66
Kweekel et al., 2009	Platinum-based agents	NCI-CTC v2.0	65
Magrangeas et al., 2016	Bortezomib	NCI-CTC v3.0	65
García‐Sanz et al., 2017	Bortezomib	NCI-CTCAE v3.0	61
Campo et al., 2018	Bortezomib	Not specified (Peripheral Neuropathy Grades 2 - 5).	50
Zhang et al., 2024	Bortezomib	NCI-CTCAE v5.0	55
Corthals et al., 2011	Bortezomib	NCI-CTCAE v3.0	55

## Sheet: Supplementary Table S2
Supplementary Table S2: Vincristine (Unreplicated GWAS SNP Associations). Genome-wide significant single-nucleotide polymorphisms (SNPs) associated with vincristine-induced peripheral neuropathy that met the study-wide significance threshold in at least one genome-wide association study (GWAS) but have not yet been examined or replicated in any candidate-gene study. Columns: rsID and Gene as repo…
rsID	Nearest gene	Reported gene function	Reference allele	Alternate allele	Effect allele	Effect-allele frequency	Sample size	Unadjusted p-value	Adjusted p-value	Outcomes adjusted for	Effect size	Confidence interval	Study	Study type	CIPN trait studied
rs1815857	MCM3AP	Nerve myelination	C	G or T	T	0.991	1100	3.13 × 10−8			6.25	2.91–12.11	Mufti et al., 2024	GWAS	Severity (grade ≥ 2)
rs12474420	SPDYA	Enables protein kinase activator and protein kinase binding activity	C	T	T	0.016	1100	4.40 × 10^-8			0.25	(0.14–0.43)
rs79802223	METTL8	Involved in RNA metabolic process and positive regulation of mitochondrial translation	A	G	G	0.009	1100	2.46 × 10^-8			0.17	(0.09–0.35)
rs12658429	PDE4D	Neuronal transmission	T	C	C	0.015	1100	4.14 × 10^-8			0.24	(0.14–0.42)
rs12656510	FBN2	Component of the extracellular matrix of peripheral nerve	C	T	T	0.038	1100	4.06 × 10^-8			0.36	(0.25–0.53)
rs200858088	ZFAND3	Nerve myelination	A	C	C	0.003	1100	2.53 × 10^-10			0.07	(0.02–0.21)
rs10961381	NFIB	Neurodevelopmental deficits and neuronal malformations	A	G	G	0.002	1100	2.50 × 10^-8			0.07	(0.02–0.24)
rs12235805	PAPPA	Encodes a secreted metalloproteinase which cleaves insulin-like growth factor binding proteins	G	A	A	0.012	1100	3.04 × 10^-8			0.2	(0.11–0.30)
rs10997459	LRRTM3	Synapse formation and synaptic plasticity	T	G	G	0.006	1100	4.84 × 10^-8			0.14	(0.06–0.32)
rs12253008	NRG3	Synapse formation and synaptic plasticity	C	T	T	0.007	1100	3.19 × 10^-8			0.15	(0.07–0.33)
rs17129858	VTI1A	Neuronal development	C	T	T	0.022	1100	4.10 × 10^-9			0.27	(0.17–0.43)
rs8006511	ARHGAP5	Negatively regulates RHO GTPases	A	G or C	G	0.335	1100	2.90 × 10^-8			0.6	(0.51–0.72)
rs2268979	ACTN1	Synapse formation and synaptic plasticity	C	T	T	0.083	1100	2.19 × 10^-8			0.46	(0.35–0.61)
rs7126100	STIM1	Activating the plasma membrane channel calcium release-activated calcium modulator 1 (Orai1)	A	T	A	0.47	72	1.3 × 10^−4			14	3.6–53.9	Yamada et al., 2022	GWAS
rs2110179	STIM2	Activating the plasma membrane channel calcium release-activated calcium modulator 1 (Orai1)	A	G	G	0.13	72	4.3 × 10^−4			0.1	0.029–0.37
rs2076549	SULF2	Regulates the cellular signaling microenvironment by editing the sulfate pattern of heparan sulfate proteoglycans	A	G	C	0.5	72	1.7 × 10^−3			7	2.1–23.7
rs776746*	CYP3A5*3	Encodes a member of the cytochrome P450 superfamily of enzymes. Protein metabolizes drugs as well as the steroid hormones testosterone and progesterone			A	0.464	533		0.021	FDR (no other mention)	1.02	0.59 - 1.7	Aplenc et al., 2003	Candidate gene association - Observational, Retrospectove cohort
	CYP3A5						107		0.001				Egbelakin et al., 2011	Candidate gene association - Prospective cohort
rs776746*	CYP3A5*3				A		240	0.014	-		2.81	1.24 - 6.39	Kishi et al., 2007	Pharmacogenetic - Observational, Prospective cohort
rs12786200	MTNR1B						321		1.58×10⁻⁷	Adjusting for ancestry and accounting for multiple episodes of neuropathy	0.23	0.13 - 0.40	Diouf et al. (2015)	GWAS	Severity (Grade 2-4)
rs4463516	TMEM215	Predicted to act upstream of or within negative regulation of retinal cell programmed cell death and sprouting angiogenesis. Predicted to be located in membrane							6.83×10⁻⁷	Cumulative vincristine dosage, genetically determined ancestry	2.89	1.90 - 4.39			Severity (Grade 2-4)
rs4878505	TMEM215								6.83×10⁻⁷		2.89				Severity (Grade 2-4)
rs6476384	TMEM215								6.83×10⁻⁷		2.89				Severity (Grade 2-4)
rs10758164	TMEM215						321 (St. Jude Total XIIIB protocol: 222; COG AALL0433 protocol: 99		6.83×10⁻⁷		2.89				Severity (Grade 2-4)
rs7021305	TMEM215								6.83×10⁻⁷		2.89				Severity (Grade 2-4)
rs7021527	TMEM215								6.83×10⁻⁷		2.89				Severity (Grade 2-4)
rs4626695	TMEM215								6.83×10⁻⁷		2.89				Severity (Grade 2-4)
rs1326919	TMEM215								6.83×10⁻⁷		2.89				Severity (Grade 2-4)
rs1326920	TMEM215								6.83×10⁻⁷		2.89				Severity (Grade 2-4)
rs2031671	TMEM215								6.83×10⁻⁷		2.89				Severity (Grade 2-4)
rs2031672	TMEM215		C	T					6.83×10⁻⁷		2.89				Severity (Grade 2-4)
rs1409693	TMEM215		T	C					6.83×10⁻⁷		2.89				Severity (Grade 2-4)
rs1409694	TMEM215		C	T					3.05×10⁻⁷		2.89				Severity (Grade 2-4)
rs2860094	TMEM215		C	T					3.05×10⁻⁷		4.26				Severity (Grade 2-4)
rs10118373	TMEM215		G	T					5.92×10⁻⁷		3				Severity (Grade 2-4)
rs7818688	NDUFAF6	This gene encodes a protein that localizes to mitochondria and contains a predicted phytoene synthase domain. The encoded protein plays an important role in the assembly of complex I (NADH-ubiquinone oxidoreductase) of the mitochondrial respiratory chain through regulation of subunit ND1 biogenesis	C	A					5.92×10⁻⁷		3	2.45 - 7.42			Severity (Grade 2-4)
rs7832570	NDUFAF6		A	T					5.92×10⁻⁷		3				Severity (Grade 2-4)

## Sheet: Supplementary Table S3
Supplementary Table S3: Vincristine (SNP associations identified in candidate gene studies). Single-nucleotide polymorphisms (SNPs) associated with vincristine-induced peripheral neuropathy (VIPN) that reached statistical significance in at least one candidate gene study but have not yet been reported in any genome-wide association study (GWAS). Columns: rsID and gene as reported in the original …
rsID	Gene	Reported gene function	Reference allele	Alternate allele	Effect allele	Effect allele frequency	Sample size	Unadjusted P value	Adjusted p-value	Outcomes adjusted for	Effect size	Confidence interval	Study name	Study type	CIPN trait studied
rs2272653	NDRG1				NR	NR	90		<0.0001		0.49	(0.40–0.60)	van de Velde et al. (2022)	Prospective observational pharmacogenetic study within an RCT	Severity (Grade 2-4)
rs1049402	GARS				NR	NR			0.0013		0.47	(0.34–0.64)
rs9885672	FIG4	Membrane-bound phosphoinositides function as signaling molecules and play a key role in vesicle trafficking in eukaryotic cells. Mutations in this gene have been associated with Charcot-Marie-Tooth disease			NR	NR			<0.0001
rs10659					NR	NR			<0.0001
rs12823621	FGD4	This gene encodes a protein that is involved in the regulation of the actin cytoskeleton and cell shape. Mutations in this gene can cause Charcot-Marie-Tooth disease type 4H (CMT4H), a disorder of the peripheral nervous system			NR	NR			<0.0001		1.88	(1.36–2.59)
rs73083501					NR	NR			<0.0001		0.46	(0.32–0.68)
rs11650934	SEPTIN9				NR	NR			<0.0001		0.81	(0.48–1.38)
rs12402181	miR-3117				A			0.00042	0.0026	False Discovery Rate	0.16	0.05–0.55	Gutierrez-Camino et al. (2017)		Severity (Grades 1–4 Tox)
rs7896283	miR-4481				C			0.0173	0.0103	False Discovery Rate	3.02	1.37-6.69			Severity (Grades 1–4 Tox)
-	CYP3A4*1B	Encodes a member of the cytochrome P450 superfamily of enzymes. This protein localizes to the endoplasmic reticulum			G	0.0842	533	0.024			0	0 - 0.75	Aplenc et al., 2003	Candidate gene association - Observational, Retrospectove cohort	Relapse risk
-	CYP3A5*3	Encodes a member of the cytochrome P450 superfamily of enzymes. Protein metabolizes drugs as well as the steroid hormones testosterone and progesterone			A	0.14		0.021			0.13	0.003 - 0.83
-	CYP3A5*1 (CYP3A5 expressers)				Not reported (only % of expressers = 18%)		107	0.001			1 ± 0		Egbelakin et al., 2011	Candidate gene association - Prospective cohort	Grades 3/4 during first year of therapy
-	CYP3A5*0 (CYP3A5 non-expressers)				Not reported (only % of non-expressers = 82%)			0.001			1.95 ± 1.29
	TS 28 bp insertion				2R/3R		557	0.015			0.64	0.261–1.591	Sepe et al., 2012	Nested case-control	Severity, Grades 3/4
rs776746*	CYP3A5*3	Encodes a member of the cytochrome P450 superfamily of enzymes. Protein metabolizes drugs as well as the steroid hormones testosterone and progesterone			A	0.464	533		0.021	False Discovery Rate	1.02	0.59 - 1.7	Aplenc et al., 2003	Candidate gene association - Observational, Retrospectove cohort	Relapse risk
	CYP3A5						107		0.001				Egbelakin et al., 2011	Candidate gene association - Prospective cohort	Grades 3/4 during first year of therapy
rs776746*	CYP3A5*3				A		240	0.014	-		2.81	1.24 - 6.39	Kishi et al., 2007	Pharmacogenetic - Observational, Prospective cohort

## Sheet: Supplementary Table S4
Supplementary Table S4: Vincristine (non-significant or unreplicated SNP associations). Variants previously reported in relation to vincristine-induced peripheral neuropathy (VIPN) that showed non-significant associations, inconsistent directions of effect, or have not been independently replicated. Columns: rsID and gene as reported in the original publication; reported gene function extracted f…
rsID	Gene	Reported gene function	Reference allele	Alternate allele	Effect allele	Effect-allele frequency	Sample size	Unadjusted p-value	Adjusted p-value	Outcomes adjusted for	Effect size	Confidence interval	Study	Study type
rs924607	CEP72	Chromosome segregation	C	T			499		0.748				Christofyllakis et al., 2024	Pharmacogenetic - Prospective cohort
rs924607	CEP72		C	T			79						Yuan et al. 2025	Prospective pharmacogenetic cohort study
	CYP3A4*1B	Encodes a member of the cytochrome P450 superfamily of enzymes. This protein localizes to the endoplasmic reticulum			NR	0.194	533				1.19	0.62 - 2.2	Aplenc et al., 2003	Candidate gene association - Observational, Retrospectove cohort
	CYP3A5*6	Encodes a member of the cytochrome P450 superfamily of enzymes. Protein metabolizes drugs as well as the steroid hormones testosterone and progesterone			NR	0.034					0.79	0.08 - 4.0
rs2242480	CYP3A4	Encodes a member of the cytochrome P450 superfamily of enzymes. This protein localizes to the endoplasmic reticulum	C	T			79						Yuan et al. 2025
rs776746	CYP3A5	Encodes a member of the cytochrome P450 superfamily of enzymes. Protein metabolizes drugs as well as the steroid hormones testosterone and progesterone	T	C			79							Prospective pharmacogenetic cohort study
	CYP3A4	Encodes a member of the cytochrome P450 superfamily of enzymes. This protein localizes to the endoplasmic reticulum					26		1				Guilhaumou et al., 2011	Pharmacogenetic - Observational, Prospective cohort
	CYP3A5	Encodes a member of the cytochrome P450 superfamily of enzymes. Protein metabolizes drugs as well as the steroid hormones testosterone and progesterone					26		0.72
	CYP3A5*3				G		50						Moore et al., 2011	Candidate gene association - Prospective cohort
	CYP3A5*6
	GSTM1	Encodes a glutathione S-transferase that belongs to the mu class. functions in the detoxification of electrophilic compounds, including carcinogens, therapeutic drugs, environmental toxins and products of oxidative stress, by conjugation with glutathione					94						Cho et al., 2010	Candidate gene association - Observational, Retrospective cohort
	GSTT1	Catalyzes the conjugation of reduced glutathione to a variety of electrophilic and hydrophobic compounds. gene is haplotype-specific and is absent from 38% of the population
	GSTP1	Function in xenobiotic metabolism and play a role in susceptibility to cancer, and other diseases
	ABCB1	Member of the superfamily of ATP-binding cassette (ABC) transporters. Protein encoded is an ATP-dependent drug efflux pump for xenobiotic compounds with broad substrate specificity					26	0.62					Guilhaumou et al., 2011	Pharmacogenetic - Observational, Prospective cohort
rs1128503	ABCB1		A	G			79						Yuan et al. 2024	Prospective pharmacogenetic cohort study
rs2032582			A	C or T			79
rs1045642			A	G or T			79
rs4728709			G	A			79
rs4148737			T	C			79
rs10276036			C	A or T			79
rs7739752	PPARD	This gene encodes a member of the peroxisome proliferator-activated receptor (PPAR) family. Functions as an integrator of transcriptional repression and nuclear receptor signaling	C	T			276	6·34×10−7	8·00×10−4		13·43	3·90–46·22	Broyl et al. (2010)	Candidate gene association - Retrospective, Observational
rs6457816	PPARD		T	C				1·40×10−4	7·30×10−3		8·89	2·46–32·17
rs6901410	PPARD		T	G or C				7·75×10−3	6·00×10−3		9·67	2·65–35·30
rs6902123	PPARD		T	C				7·75×10−3	6·00×10−3		9·67	2·65–35·30
rs2288087	ALDH1A1	There are two major aldehyde dehydrogenase isozymes in the liver, cytosolic and mitochondrial. This gene encodes the cytosolic isozyme	A	T				1·40×10−3	1·50×10−3		7·62	1·68–34·65
rs1494961	HEL308		C	T				2·30×10−3	2·60×10−3		6·67	1·47–30·32
rs2274407	ABCC4	ABC proteins transport various molecules across extra- and intra-cellular membranes. ABC genes are divided into seven distinct subfamilies (ABC1, MDR/TAP, MRP, ALD, OABP, GCN20, White). This protein is a member of the MRP subfamily which is involved in multi-drug resistance. This family member plays a role in cellular detoxification as a pump for its substrate, organic anions	C	A				2·94×10−4	6·10×10−3		7·15	2·02–25·31
rs909253	LTA	Mediates a large variety of inflammatory, immunostimulatory, and antiviral responses, is involved in the formation of secondary lymphoid organs during development and plays a role in apoptosis	A	G or T				3·09×10−3	6·60×10−3		4·67	1·52–14·34
rs1041981			C	A				3·58×10−3	7·40×10−3		4·52	1·47–13·88
rs3803258	SLC10A2	This transporter is the primary mechanism for uptake of intestinal bile acids by apical cells in the distal ileum	T	C				3·51×10−3	7·40×10−3		4·30	1·45–12·74
rs3749442	ABCC5	This protein is a member of the MRP subfamily which is involved in multi-drug resistance. This protein functions in the cellular export of its substrate, cyclic nucleotides. This export contributes to the degradation of phosphodiesterases and possibly an elimination pathway for cyclic nucleotides. Studies show that this protein provides resistance to thiopurine anticancer drugs, 6-mercatopurine a…	G	A				2·72×10−3	9·60×10−3		4·64	1·5–14·05
rs10515114	CART		A	G				7·92×10−4	2·90×10−3		4·62	1·68–12·72
rs6873545	GHR	Encodes a member of the type I cytokine receptor family, which is a transmembrane receptor for growth hormone	T	C				3·44×10−3	3·60×10−3		0·09	0·01–0·69
rs4129472			T	C				6·46×10−3	5·20×10−3		0·11	0·01–0·80
rs6886047			A	T				3·97×10−3	6·10×10−3		0·10	0·01–0·72
rs3734354	SIM1	Proposed that the human SIM gene is a candidate for involvement in certain dysmorphic features (particularly the facial and skull characteristics)	G	A or T				2·31×10−3	5·10×10−3		3·30	1·39–7·82
rs11688	JUN	Intronless and is mapped to 1p32-p31, a chromosomal region involved in both translocations and deletions in human malignancies	C	T				9·10×10−4	5·20×10−3		5·00	1·80–13·91
rs1413239	DPYD	Encodes a pyrimidine catabolic enzyme which is the initial and rate-limiting factor in the pathway of uracil and thymidine catabolism	C	T				3·03×10−3	5·40×10−3		3·29	1·47–7·37
rs1045020	SLC22A5	Encoded protein is a plasma integral membrane protein which functions both as an organic cation transporter and as a sodium-dependent high affinity carnitine transporter	C	T				1·48×10−3	5·40×10−3		4·80	1·83–12·61
rs9885672	KIAA0274		T	A or C				2·05×10−3	5·60×10−3		3·89	1·62–9·33
rs3887412	ABCC1	This full transporter is a member of the MRP subfamily which is involved in multi-drug resistance. This protein functions as a multispecific organic anion transporter, with oxidized glutatione, cysteinyl leukotrienes, and activated aflatoxin B1 as substrates. This protein also transports glucuronides and sulfate conjugates of steroid hormones and bile salts	A	T				3·31×10−3	5·70×10−3		3·36	1·47–7·67
rs2644983			C	T				2·27×10−3	6·60×10−3		4·22	1·69–10·50
rs1236913	PTGS1	Encoded protein regulates angiogenesis in endothelial cells, and is inhibited by nonsteroidal anti-inflammatory drugs	T	C				1·43×10−3	6·30×10−3		5·40	1·79–16·28
rs1042713	ADRB2	Encodes beta-2-adrenergic receptor	G	A				5·30×10−3	7·20×10−3		0·23	0·08–0·69
rs1966265	FGFR4	Encoded protein is involved in the regulation of several pathways, including cell proliferation, cell differentiation and cell migration	G	A or T				3·40×10−3	7·30×10−3		3·47	1·51–7·94
rs2308327	MGMT	Protein encoded by this gene is a DNA repair protein that is involved in cellular defense against mutagenesis	A	G				3·69×10−3	7·30×10−3		3·38	1·33–8·58
rs5759197	BZRP	The protein encoded by this gene is a cytoplasmic protein involved in stress responses, hormone responses, cell growth, and differentiation. The encoded protein is necessary for p53-mediated caspase activation and apoptosis	T	C				6·32×10−3	7·60×10−3		2·93	1·31–6·53
rs1005658			G	A				6·04×10−3	8·50×10−3		3·14	1·39–7·08
rs7441774	UGT2B7	Major role in the conjugation and subsequent elimination of potentially toxic xenobiotics and endogenous compounds	G	A				6·61×10−3	9·60×10−3		3·60	1·40–9·23

## Sheet: SupplementaryTable S5
Supplementary Table S5: Unreplicated GWAS-identified SNPs associated with taxane-induced peripheral neuropathy. Genome-wide significant single-nucleotide polymorphisms (SNPs) associated with taxane-induced peripheral neuropathy (TIPN) that met the study-wide significance threshold in at least one genome-wide association study (GWAS) but have not yet been examined or replicated in candidate gene s…
rsID	Gene	Reported gene function	Reference allele	Alternate allele	Effect allele	Effect-allele frequency	Sample size	Unadjusted p-value	Adjusted p-value	Outcomes adjusted for	Effect size	Confidence interval	Study	Study type	CIPN trait studied
rs1858826	GNGT1	Encodes the gamma subunit of transducin, a guanine nucleotide-binding protein (G protein) that is found in rod outer segments	C	T	A/G	0.09	2263		8.2 × 10−7		0.21	(.10, .46)	Sucheston-Campbell et al.,2018	GWAS
rs910920	NXN	Encodes a member of the thioredoxin superfamily, a group of small, multifunctional redox-active proteins. Acts a redox-dependent regulator of the Wnt signaling pathway and is involved in cell growth and differentiation	G	A	A/G	0.29			1.3 × 10−7		0.44	(.32, .61)
rs1857798	MIR5684	Short (20-24 nt) non-coding RNAs that are involved in post-transcriptional regulation of gene expression in multicellular organisms by affecting both the stability and translation of mRNAs	C	T	C/T	0.35			0.01		0.73	(.56, .95)
rs12202642	FGD2	Protein encoded by this gene belongs to a family of guanine nucleotide exchange factors (GEFs) which control cytoskeleton-dependent membrane rearrangements by activating the cell division cycle 42 (CDC42) protein. This gene is expressed in B lymphocytes, macrophages, and dendritic cells	C	T	C/T	0.05			0.02		2.98	(1.6, 5.4)
rs1903216	BCL6	The protein encoded by this gene is a zinc finger transcription factor and contains an N-terminal POZ domain. This protein acts as a sequence-specific repressor of transcription, and has been shown to modulate the transcription of STAT-dependent IL-4 responses of B cells. This gene is found to be frequently translocated and hypermutated in diffuse large-cell lymphoma	A	G	G/A	0.48	855		5.6 × 10⁻⁶		1.59	(1.30–1.95)	Baldwin et al., 2012	GWAS	Onset
rs5934683	SHROOM2	Represents the human homolog of Xenopus laevis apical protein (APX) gene, which is implicated in amiloride-sensitive sodium channel activity. It is expressed in endothelial cells and facilitates the formation of a contractile network within endothelial cells. Depletion of this gene results in an increase in endothelial sprouting, migration, and angiogenesis	T	C	C/T	0.36			6.0 × 10⁻⁷		1.61	(1.33–1.93)			Severity
rs7973533	BCAT1	Encodes the cytosolic form of the enzyme branched-chain amino acid transaminase. This enzyme catalyzes the reversible transamination of branched-chain alpha-keto acids to branched-chain L-amino acids essential for cell growth	T	G	T/G	0.46			8.4 × 10⁻⁶		0.66	(0.55–0.79)			Severity
rs4737264	XKR4	Enables phospholipid scramblase activity. Involved in phosphatidylserine exposure on apoptotic cell surface. Predicted to be located in membrane	A	C	A/C	0.22	855		1.9×10⁻⁶		1.68	(1.36–2.09)			onset
rs10771973	FGD4	This gene encodes a protein that is involved in the regulation of the actin cytoskeleton and cell shape. Mutations in this gene can cause Charcot-Marie-Tooth disease type 4H (CMT4H), a disorder of the peripheral nervous system	G	A	G/A	0.31			2.6 × 10⁻⁶		1.57	(1.30–1.91)			onset
rs16948748	PITPNA	This gene encodes a member of a family of lipid-binding proteins that transfer molecules of phosphatidylinositol or phosphatidylcholine between membrane surfaces. The protein is implicated in phospholipase C signaling and in the production of phosphatidylinositol 3,4,5-trisphosphate (PIP3) by phosphoinositide-3-kinase	T	G	T/G	0.04			2.7 × 10⁻⁶		2.37	(1.63–3.44)			onset
rs16916932	CACNB2	This gene encodes a subunit of a voltage-dependent calcium channel protein that is a member of the voltage-gated calcium channel superfamily. Mutations in this gene are associated with Brugada syndrome	C	T	C/T	0.06			4.3 × 10⁻⁶		2.08	(1.51–2.87)			onset
rs17781082	GRIP1/ CAND1	The encoded protein binds to unneddylated cullin-RING box protein complexes and acts as an inhibitor of cullin neddylation and of Skp1, cullin, and F box ubiquitin ligase complex assembly and activity. In mammalian cell culture, this protein predominantly localizes to the cytoplasm	C	T	C/T	0.42			4.3 × 10⁻⁶		1.6	(1.31–1.96)			onset
rs2233335	NDRG1		T	G	T/G	0.38			5.2 × 10⁻⁵		0.65	(0.52–0.80)			Onset
rs2941627	ZFPM2		G	A or T	A/G	0.13			3.5 × 10⁻⁶		1.91	(1.40–2.51)			Severity
rs9846958	GADL1	Predicted to enable carboxy-lyase activity. Predicted to be involved in carboxylic acid metabolic process	C	T		48.83		8.81E−11*					Hooshmand et al., 2022	GWAS	Severity
rs117158921	AC124254.2		G	A		27.44		6.65E−09 *
rs4560447	LIMCH1	Enables myosin II head/neck binding activity. Involved in several processes, including cytoplasmic actin-based contraction involved in cell motility; positive regulation of stress fiber assembly; and regulation of focal adhesion assembly	G	T		73.28		2.60E−08 *
rs200091415	FAM238B		C	A		73.28		2.60E−08 *
rs16841032	1					34.79		1.86E−07
rs116038987	11		A	G		30.96		2.37E−07
rs79369145	2		C	T		28.28		2.54E−07
rs150199484	13		G	A		22.06		2.93E−07
rs2301689	17		T	C		8.405		3.81E−07
rs1395163	3		A	G		33.93		3.89E−07
rs3810167	19		C	T		14.01		6.83E−07
rs60566375	17		G	A		20.2		9.84E−07
rs77234116	11		T	G		35.36		5.09E−06
rs16822577	2		T	C		23.36		5.40E−06
rs117016159	7					25.2		5.41E−06
rs117117437	19		C	T		20.71		5.46E−06
rs117635212	19		C	T		20.71		5.46E−06
rs117691749	9		A	G		23.4		5.48E−06
rs2501296	1		G	A		21.81		6.00E−06
rs7536740	1					16.05		6.34E−06
rs117378411	12					27.25		6.54E−06
rs77999651	3					17.92		6.85E−06
rs74621663	9		C	T		17.26		6.89E−06
rs8021974	14		G	A		12.66		7.62E−06
rs728169	4		T	C		26.98		8.14E−06
rs116183417	4		G	T		18.49		8.37E−06
rs77000635	10		A	G		26.89		8.76E−06
rs7217076	17		A	G		2.778		5.74E−06
rs6683030	1		C	T		1.077		9.93E−06
rs3786648	19		C	G or T		−0.2651		6.88E−06
rs382939	4					−0.3386		7.99E−06
rs115135785	5		G	T		−0.3333		8.68E−06
rs41308407	1		T	C		−0.7946		8.80E−06

## Sheet: Supplementray Table S6
Supplementary Table S6: SNP associations identified in candidate gene studies of taxane-induced peripheral neuropathy. Single-nucleotide polymorphisms (SNPs) associated with taxane-induced peripheral neuropathy (TIPN) that reached statistical significance in at least one candidate gene study but have not been reported in any genome-wide association study (GWAS). Columns: rsID and gene as reported…
rsID	Gene	Reported trait	Reference allele	Alternate allele	Effect allele	Effect allele frequency	Sample size	Unadjusted P value	Corrected p-value	Outcomes adjusted for	Odds ratio	Confidence interval	Study	Study type	CIPN trait studied
rs1128503	ABCB1	Member of the superfamily of ATP-binding cassette (ABC) transporters. Protein encoded is an ATP-dependent drug efflux pump for xenobiotic compounds with broad substrate specificity	A	G		39.5% in cases, 27.3% in controls	152	0.035	NR		4.32	1.41–13.26	Vargas-Aliaga et al., 2024	Observational, case-control study	Development of CIPN
rs1045642	ABCB1	Member of the superfamily of ATP-binding cassette (ABC) transporters. Protein encoded is an ATP-dependent drug efflux pump for xenobiotic compounds with broad substrate specificity	A	G or T		83.7% in cases, 65.2% in controls		0.024	NR		NR	NR
rs13017637	SCN9A	This gene encodes a voltage-gated sodium channel which plays a significant role in nociception signaling. Mutations in this gene have been associated with primary erythermalgia, channelopathy-associated insensitivity to pain, and paroxysmal extreme pain disorder	C	T	NR	NR	186		0.005	Bonferroni corrected α=0.03	3.463	1.456–8.237	Tanabe et al., 2020	Prospective, observational	Severity (Grade 0 - 1 vs Grade 2 - 3)
rs4880	SOD2	This gene is a member of the iron/manganese superoxide dismutase family. It encodes a mitochondrial protein that forms a homotetramer and binds one manganese ion per subunit. This protein binds to the superoxide byproducts of oxidative phosphorylation and converts them to hydrogen peroxide and diatomic oxygen							0.005	Low metabolism (CYP2C8 rs1113129 GC/CC)			Bosó et al., 2014	Observational cohort	Severity
rs3211986	ERCC1								0.049	Low metabolism (CYP2C8 rs1113129 GC/CC)			Bosó et al., 2014	Observational cohort	Severity
rs4880	SOD2								0.012	Low metabolism (CYP2C8 rs11572080 GG)
rs3211986	ERCC1	The product of this gene functions in the nucleotide excision repair pathway, and is required for the repair of DNA lesions such as those induced by UV light or formed by electrophilic compounds including cisplatin							0.02	Low metabolism (CYP2C8 rs11572080 GG)			Bosó et al., 2014	Observational cohort	Severity
	CYP2C8*3		(Haplotype) *1	(Haplotype) *3	*3		411		0.004	Backward elimination by Akaike information model	HR 1.98	1.25–3.13	Hertz et al., 2013	Pharmacogenetic study	Onset
	ABCB1 3435C>T	Member of the superfamily of ATP-binding cassette (ABC) transporters. Protein encoded is an ATP-dependent drug efflux pump for xenobiotic compounds with broad substrate specificity	C	G or T	T		25	0.09					Sissung et al., 2006	Retrospective pharmacogenetic study	Frequency of peripheral neuropathy
rs35599367	CYP3A4*22	This gene encodes a member of the cytochrome P450 superfamily of enzymes. This protein localizes to the endoplasmic reticulum and its expression is induced by glucocorticoids and some pharmacological agents. This enzyme is involved in the metabolism of approximately half the drugs in use today. The enzyme also metabolizes some steroids and carcinogens	G	A			261	0.001	Not reported	Gender, cumulative dose	19.1	3.3–110	de Graan et al., 2013	Prospective, exploratory cohort	Severity (Grade ≥3)
rs7648104	FANCD2	This gene encodes the protein for complementation group D2. This protein is monoubiquinated in response to DNA damage, resulting in its localization to nuclear foci with other proteins					261	< 0.001			1.53	1.05 - 2.25	Sucheston et al., 2012	Prospective, exploratory cohort	Severity
rs7637888	FANCD2						261	< 0.001			1.47	1.00–2.15
rs6786638	FANCD2						261	< 0.001			1.47	1.00–2.15
rs6442150	FANCD2						261	< 0.001			1.47	1.00–2.15
	ERCC1 8092C>A	The product of this gene functions in the nucleotide excision repair pathway, and is required for the repair of DNA lesions such as those induced by UV light or formed by electrophilic compounds including cisplatin. The heterodimeric endonuclease is also involved in recombinational DNA repair and in the repair of inter-strand crosslinks. Mutations in this gene result in cerebrooculofacioskeletal …					941	0.01					Marsh et al., 2007	Retrospective cohort pharmacogenetic study	Severity, Grade 2 or greater
	GSTP1 I105V	Glutathione S-transferases (GSTs) are a family of enzymes that play an important role in detoxification by catalyzing the conjugation of many hydrophobic and electrophilic compounds with reduced glutathione. This GST family member is a polymorphic gene encoding active, functionally different GSTP1 variant proteins that are thought to function in xenobiotic metabolism and play a role in susceptibi…						0.018
rs1058930	CYP2C8*4	The cytochrome P450 proteins are monooxygenases which catalyze many reactions involved in drug metabolism and synthesis of cholesterol, steroids and other lipids..The enzyme is known to metabolize many xenobiotics, including the anti-cancer drug taxol	G	A or C			1303	0.04			OR = 1.48	1.02 – 2.15	Abraham et al., 2014	Observational, retrospective study with replication	Severity: Grade ≥ 2
rs2032582	ABCB1	Member of the superfamily of ATP-binding cassette (ABC) transporters. Protein encoded is an ATP-dependent drug efflux pump for xenobiotic compounds with broad substrate specificity	A	C or T			1303	0.02			OR = 1.22	1.03 – 1.45
rs3213619	ABCB1	Member of the superfamily of ATP-binding cassette (ABC) transporters. Protein encoded is an ATP-dependent drug efflux pump for xenobiotic compounds with broad substrate specificity	A	G			1303	0.004			OR = 0.47	0.28 – 0.79
rs8187710	ABCC2	ABC proteins transport various molecules across extra- and intra-cellular membranes. This protein is expressed in the canalicular (apical) part of the hepatocyte and functions in biliary transport. Substrates include anticancer drugs such as vinblastine; therefore, this protein appears to contribute to drug resistance in mammalian cells	G	A			1303	0.02			OR = 0.63	0.42 – 0.93
rs1056836	CYP1B1*3	The enzyme encoded by this gene localizes to the endoplasmic reticulum and metabolizes procarcinogens such as polycyclic aromatic hydrocarbons and 17beta-estradiol. Mutations in this gene have been associated with primary congenital glaucoma; therefore it is thought that the enzyme also metabolizes a signaling molecule involved in eye development	G	C			1303	0.02			OR = 0.81	0.68 – 0.96
rs9501929	TUBB2A						1303	0.005			OR = 1.80	1.20 – 2.72
rs6473187	KIAA0146–PRKD (LD block)		G	A			1303	0.04			OR = 1.48	1.01 – 2.17
rs3829306	SLCO1B1 (LD with other SNPs)						1303	0.05			OR = 0.66	0.44 – 1.01
rs301927	EPHA6	Predicted to enable transmembrane-ephrin receptor activity. Predicted to be involved in axon guidance and ephrin receptor signaling pathway	G	A			1303	0.01			OR = 1.35	1.07 – 1.70
rs1058930	CYP2C8*4	The cytochrome P450 proteins are monooxygenases which catalyze many reactions involved in drug metabolism and synthesis of cholesterol, steroids and other lipids..The enzyme is known to metabolize many xenobiotics, including the anti-cancer drug taxol	G	A or C			1303	0.04			HR = 1.38	1.03 – 1.86	Abraham et al., 2014	Observational, retrospective study with replication	Onset: Cumulative dose of paclitaxel (mg/m²) at which a patient first developed grade ≥2 TRSN
rs2032582	ABCB1	Member of the superfamily of ATP-binding cassette (ABC) transporters. Protein encoded is an ATP-dependent drug efflux pump for xenobiotic compounds with broad substrate specificity	A	C or T			1303	0.02			HR = 1.19	1.04 – 1.38
rs3213619	ABCB1	Member of the superfamily of ATP-binding cassette (ABC) transporters. Protein encoded is an ATP-dependent drug efflux pump for xenobiotic compounds with broad substrate specificity	A	G			1303	0.004			HR = 0.51	0.31 – 0.85
rs8187710	ABCC2	ABC proteins transport various molecules across extra- and intra-cellular membranes. This protein is expressed in the canalicular (apical) part of the hepatocyte and functions in biliary transport. Substrates include anticancer drugs such as vinblastine; therefore, this protein appears to contribute to drug resistance in mammalian cells	G	A			1303	0.05			HR = 0.71	0.50 – 1.02
rs1056836	CYP1B1*3	The enzyme encoded by this gene localizes to the endoplasmic reticulum and metabolizes procarcinogens such as polycyclic aromatic hydrocarbons and 17beta-estradiol. Mutations in this gene have been associated with primary congenital glaucoma; therefore it is thought that the enzyme also metabolizes a signaling molecule involved in eye development	G	C			1303	0.01			HR = 0.83	0.72 – 0.96
rs9501929	TUBB2A	The protein encoded by this gene is a beta-tubulin. Defects in this gene are associated with complex cortical dysplasia with other brain malformations-5					1303	0.005			HR = 1.60	1.18 – 2.18
rs3829306	SLCO1B1 (LD with other SNPs)						1303	0.02			HR = 0.67	0.46 – 0.97
rs8110536	C19orf21						1303	0.05			HR = 1.37	1.01 – 1.87
rs301927	EPHA6	Predicted to enable transmembrane-ephrin receptor activity. Predicted to be involved in axon guidance and ephrin receptor signaling pathway	G	A			1303	0.008			HR = 1.29	1.07 – 1.55
rs1113129	CYP2C8	The cytochrome P450 proteins are monooxygenases which catalyze many reactions involved in drug metabolism and synthesis of cholesterol, steroids and other lipids..The enzyme is known to metabolize many xenobiotics, including the anti-cancer drug taxol	G	A or C	G	0.25	118	0.026	0.014	Paclitaxel treatment schedule (weekly 80–90 mg/m² vs. every 3 weeks 150–175 mg/m²), and age	HR = 0.55	0.34 - 0.89	Leskelä et al., 2011	Observational pharmacogenetic study	Grade ≥2 neurotoxicity
rs776746	CYP3A5	This gene encodes a member of the cytochrome P450 superfamily of enzymes. The encoded protein metabolizes drugs as well as the steroid hormones testosterone and progesterone	T	C	G	0.92	118	0.027	0.012	Paclitaxel treatment schedule (weekly 80–90 mg/m² vs. every 3 weeks 150–175 mg/m²), and age	HR = 0.51	0.30 - 0.86
rs351855	FDGFR		G	A	G		219	0.048			1.879 (OR)	(1.00–3.52)	Kus et al., 2016	Retrospective observational cohort study	Severity
rs1052536	LIG3	The protein encoded by this gene is involved in excision repair and is located in both the mitochondria and nucleus	C	T	C	0.5697	234		0.02		2.79 (OR)	(1.46–5.35)	Deng et al.	Prospective observational cohort study	onset
rs7311358	SLCO1B3	The encoded protein is a transmembrane receptor that mediates the sodium-independent uptake of endogenous and xenobiotic compounds and plays a critical role in bile acid and bilirubin transport	G	A	G	0.7673	234		0.021		0.36 (OR)	(0.18–0.71)
rs7311358	SLCO1B3		G	A	G	0.7673	234		0.026		0.29 (OR)	(0.12–0.69)
rs1695	GSTP1	Glutathione S-transferases (GSTs) are a family of enzymes that play an important role in detoxification by catalyzing the conjugation of many hydrophobic and electrophilic compounds with reduced glutathione. This GST family member is a polymorphic gene encoding active, functionally different GSTP1 variant proteins that are thought to function in xenobiotic metabolism and play a role in susceptibi…	A	G	A	0.2707	234		0.026		2.65 (OR)	(1.46–4.81)
rs1128503	ABCB1	Member of the superfamily of ATP-binding cassette (ABC) transporters. Protein encoded is an ATP-dependent drug efflux pump for xenobiotic compounds with broad substrate specificity	A	G	A		92		<0.001		6	1.46–29.13	Abdelfattah et al.	Retrospective observational cohort study
rs1128503	ABCB1 1236 C>T	Member of the superfamily of ATP-binding cassette (ABC) transporters. Protein encoded is an ATP-dependent drug efflux pump for xenobiotic compounds with broad substrate specificity	A	G	C		186		0.034		2.404	1.067–5.419	Tanabe et al., 2017	Observational cohort study	Severity
rs879207	TRPV1	Enables calcium channel activity; identical protein binding activity; and temperature-gated ion channel activity. Involved in detection of temperature stimulus involved in sensory perception of pain; monoatomic ion transmembrane transport; and negative regulation of transcription by RNA polymerase II	A	G	GG	0.32	66		0.012		5.2	(2.1–12.8)	de Jong et al., 2023	Candidate gene association - Prospective	severity
rs3213619	ABCB1	Member of the superfamily of ATP-binding cassette (ABC) transporters. Protein encoded is an ATP-dependent drug efflux pump for xenobiotic compounds with broad substrate specificity	A	G	G	0.03		0.03			0.12	0.00–1.11	Boora et al., 2016	Candidate gene association within a clinical trial	Severity
rs1058930	CYP2C8	The cytochrome P450 proteins are monooxygenases which catalyze many reactions involved in drug metabolism and synthesis of cholesterol, steroids and other lipids..The enzyme is known to metabolize many xenobiotics, including the anti-cancer drug taxol	G	A or C	C	0.04		0.05			0.26	0.04–1.16
rs717620	ABCC2	ABC proteins transport various molecules across extra- and intra-cellular membranes. This protein is expressed in the canalicular (apical) part of the hepatocyte and functions in biliary transport. Substrates include anticancer drugs such as vinblastine; therefore, this protein appears to contribute to drug resistance in mammalian cells	C	T			25		0.0188				Nakayama et al. 2024		Severity
rs7311358	SLCO1B3	Encodes a liver-specific member of the organic anion transporter family. The encoded protein is a transmembrane receptor that mediates the sodium-independent uptake of endogenous and xenobiotic compounds and plays a critical role in bile acid and bilirubin transport	G	A	G>A	0.7673			0.021		0.36 (OR)	(0.18–0.71)
rs7311358	SLCO1B3		G	A	G>A	0.7673			0.026		0.29 (OR)	(0.12–0.69)
rs1695	GSTP1	Glutathione S-transferases (GSTs) are a family of enzymes that play an important role in detoxification by catalyzing the conjugation of many hydrophobic and electrophilic compounds with reduced glutathione. This GST family member is a polymorphic gene encoding active, functionally different GSTP1 variant proteins that are thought to function in xenobiotic metabolism and play a role in susceptibi…	A	G	A>G	0.2707			0.026		2.65 (OR)	(1.46–4.81)
rs35599367	CYP3A4	This gene encodes a member of the cytochrome P450 superfamily of enzymes. This protein localizes to the endoplasmic reticulum and its expression is induced by glucocorticoids and some pharmacological agents. This enzyme is involved in the metabolism of approximately half the drugs in use today. The enzyme also metabolizes some steroids and carcinogens	G	A	C>T		261		0.043		19.1 (OR)	3.3–110	de Graan et al., 2013
rs879207	TRPV1	Protein encoded by this gene is a receptor for capsaicin and is a non-selective cation channel that is structurally related to members of the TRP family of ion channels	A	G	GG	0.32	66		0.012*		5.2	(2.1–12.8)	de Jong et al., 2023

## Sheet: SupplementaryTable S7
Supplementary Table S7. SNPs with non-significant or non-replicated associations with taxane-induced peripheral neuropathy. Genetic variants previously reported in association with taxane-induced peripheral neuropathy (TIPN) that demonstrated null results, opposite directions of effect, or lacked independent replication. Columns: rsID and gene as reported in the original publication; reported gen…
rsID	Gene	Reported gene function	Reference allele	Alternate allele	Effect allele	Effect allele frequency	Sample size	Unadjusted P value	Adjusted p-value	Outcomes adjusted for	Effect size	Confidence interval	Study name	Study type	CIPN trait studied
rs115791832	4		C	T			183	1.24E−06					Hooshmand et al., 2022	GWAS	Severity
rs73997920	17		C	T				1.24E−06
rs11818044	10		G	A				1.25E−06
rs7081076	10		C	A				1.25E−06
rs76700761	10		G	A				1.25E−06
rs75263049	1							1.33E−06
rs118029597	16		T	C				1.66E−06
rs117703887	9		A	G				1.82E−06
rs74973152	1							2.36E−06
rs12248657	10		A	C				2.37E−06
rs4686398	3							2.42E−06
rs275760	15		T	C				2.45E−06
rs275729	15		G	A				2.45E−06
rs6540	11		G	A				2.51E−06
rs474787	11		C	G or T				2.51E−06
rs117097754	11							2.54E−06
rs77573336	4							2.57E−06
rs62300681	4		G	A				3.10E−06
rs4936743	11		C	T				3.17E−06
rs2293168	11							3.25E−06
rs75256197	11							3.25E−06
rs111669817	11		C	T				3.58E−06
rs114044180	6		G	A				3.98E−06
rs111376654	18		T	G				4.12E−06
rs12294147	11		T	C				4.73E−06
rs117465857	15		A	G				4.94E−06
rs45596238	6		C	A				4.98E−06
rs9358767	6		G	A				2.56E−06
rs61945320	13		A	G				2.89E−06
rs80322894	13		T	C				4.61E−06
rs10254800	7		A	G				4.65E−06
rs2032582	ABCB1	Member of the superfamily of ATP-binding cassette (ABC) transporters. Protein encoded is an ATP-dependent drug efflux pump for xenobiotic compounds with broad substrate specificity	A	C or T			152	0.353	NA	NA	NA	NA	Vargas-Aliaga et al., 2024	Observational, case-control study	Development of CIPN
rs7607967	SCN9A	This gene encodes a voltage-gated sodium channel which plays a significant role in nociception signaling. Mutations in this gene have been associated with primary erythermalgia, channelopathy-associated insensitivity to pain, and paroxysmal extreme pain disorder	A	G	Not reported	Not reported	186		0.1054	Bonferroni corrected α=0.01	1.749	0.889–3.441	Tanabe et al., 2020	Prospective, observational	Severity (Grade 0 - 1 vs Grade 2 - 3)
rs12994338	SCN9A	This gene encodes a voltage-gated sodium channel which plays a significant role in nociception signaling. Mutations in this gene have been associated with primary erythermalgia, channelopathy-associated insensitivity to pain, and paroxysmal extreme pain disorder	T	C	Not reported	Not reported			0.8836	Bonferroni corrected α=0.02	0.952	0.492–1.841
rs12632942	SCN10A	The protein encoded by this gene is a tetrodotoxin-resistant voltage-gated sodium channel alpha subunit. This protein may be involved in the onset of pain associated with peripheral neuropathy	A	G	Not reported	Not reported			0.9491	Bonferroni corrected α=0.04	1.024	0.498–8.237
rs6795970	SCN10A	The protein encoded by this gene is a tetrodotoxin-resistant voltage-gated sodium channel alpha subunit. This protein may be involved in the onset of pain associated with peripheral neuropathy	A	G	Not reported	Not reported			0.8894	Bonferroni corrected α=0.05	0.949	0.450–1.998
rs4880	SOD2	Encodes a mitochondrial protein that forms a homotetramer and binds one manganese ion per subunit. This protein binds to the superoxide byproducts of oxidative phosphorylation and converts them to hydrogen peroxide and diatomic oxygen							0.232	High metabolism (CYP2C8 rs1113129 CC)			Bosó et al., 2014	Observational cohort	Severity
rs3211986	ERCC1	The product of this gene functions in the nucleotide excision repair pathway, and is required for the repair of DNA lesions such as those induced by UV light or formed by electrophilic compounds including cisplatin. The heterodimeric endonuclease is also involved in recombinational DNA repair and in the repair of inter-strand crosslinks. Mutations in this gene result in cerebrooculofacioskeletal …							0.186	High metabolism (CYP2C8 rs1113129 CC)
rs4880	SOD2	Encodes a mitochondrial protein that forms a homotetramer and binds one manganese ion per subunit. This protein binds to the superoxide byproducts of oxidative phosphorylation and converts them to hydrogen peroxide and diatomic oxygen							0.132	High metabolism (CYP2C8 rs11572080 GA/AA)
rs3211986	ERCC1	The product of this gene functions in the nucleotide excision repair pathway, and is required for the repair of DNA lesions such as those induced by UV light or formed by electrophilic compounds including cisplatin. The heterodimeric endonuclease is also involved in recombinational DNA repair and in the repair of inter-strand crosslinks. Mutations in this gene result in cerebrooculofacioskeletal …							0.906	High metabolism (CYP2C8 rs11572080 GA/AA)
rs1128503	ABCB1 1236	Member of the superfamily of ATP-binding cassette (ABC) transporters. Protein encoded is an ATP-dependent drug efflux pump for xenobiotic compounds with broad substrate specificity	A	G			95	0.0618	NA	Not reported	Not reported	Not reported	Rizzo et al., 2010		Binary: Presence or Absence
rs2032582	ABCB1 2677	Member of the superfamily of ATP-binding cassette (ABC) transporters. Protein encoded is an ATP-dependent drug efflux pump for xenobiotic compounds with broad substrate specificity	A	C or T				0.1286	NA	Not reported	Not reported	Not reported
rs1045642	ABCB1 3435	Member of the superfamily of ATP-binding cassette (ABC) transporters. Protein encoded is an ATP-dependent drug efflux pump for xenobiotic compounds with broad substrate specificity	A	G or T				0.6034	NA	Not reported	Not reported	Not reported
rs11572080	CYP2C8 416	The cytochrome P450 proteins are monooxygenases which catalyze many reactions involved in drug metabolism and synthesis of cholesterol, steroids and other lipids..The enzyme is known to metabolize many xenobiotics, including the anti-cancer drug taxol	C	A or T				0.6664	NA	Not reported	Not reported	Not reported
rs1058930	CYP2C8 792	The cytochrome P450 proteins are monooxygenases which catalyze many reactions involved in drug metabolism and synthesis of cholesterol, steroids and other lipids..The enzyme is known to metabolize many xenobiotics, including the anti-cancer drug taxol	G	A or C				0.9788	NA	Not reported	Not reported	Not reported
rs11572103	CYP2C8 805	The cytochrome P450 proteins are monooxygenases which catalyze many reactions involved in drug metabolism and synthesis of cholesterol, steroids and other lipids..The enzyme is known to metabolize many xenobiotics, including the anti-cancer drug taxol	T	A				na	NA	Not reported	Not reported	Not reported
rs10509681	CYP2C8 1196	The cytochrome P450 proteins are monooxygenases which catalyze many reactions involved in drug metabolism and synthesis of cholesterol, steroids and other lipids..The enzyme is known to metabolize many xenobiotics, including the anti-cancer drug taxol	T	C				0.4283	NA	Not reported	Not reported	Not reported
rs1056836	CYP1B1 4326	The enzyme encoded by this gene localizes to the endoplasmic reticulum and metabolizes procarcinogens such as polycyclic aromatic hydrocarbons and 17beta-estradiol. Mutations in this gene have been associated with primary congenital glaucoma; therefore it is thought that the enzyme also metabolizes a signaling molecule involved in eye development	G	C	G	0.43		0.2328	NA
rs242557	MAPT	Encodes the microtubule-associated protein tau (MAPT) whose transcript undergoes complex, regulated alternative splicing, giving rise to several mRNA species. MAPT transcripts are differentially expressed in the nervous system, depending on stage of neuronal maturation and neuron type	G	A			454	0.0523	NA		HR 1.48 (Grade 1) 1.22 (Grade 2)	1.07–2.05 (Grade 1) (0.88, 1.70) (Grade 2)	Park et al., 2017		Severity
rs1052553	MAPT	Encodes the microtubule-associated protein tau (MAPT) whose transcript undergoes complex, regulated alternative splicing, giving rise to several mRNA species. MAPT transcripts are differentially expressed in the nervous system, depending on stage of neuronal maturation and neuron type	A	G				0.1672	NA		HR 1.66 (Grade 1) 1.65 (Grade 2)	0.96–2.87 (Grade 1) (0.97, 2.79) (Grade 2)
rs3755557	GSK3B	Encoded by this gene is a serine-threonine kinase belonging to the glycogen synthase kinase subfamily. It is a negative regulator of glucose homeostasis and is involved in energy metabolism, inflammation, ER-stress, mitochondrial dysfunction, and apoptotic pathways	T	A				0.5781	NA		HR 0.89 (Grade 1) 1.23 (Grade 2)	(0.67, 1.18) (Grade 1) (0.61, 2.50) (Grade 2)
rs6438552	GSK3B	Encoded by this gene is a serine-threonine kinase belonging to the glycogen synthase kinase subfamily. It is a negative regulator of glucose homeostasis and is involved in energy metabolism, inflammation, ER-stress, mitochondrial dysfunction, and apoptotic pathways	A	G				0.4748	NA		HR 0.89 (Grade 1) 0.81 (Grade 2)	(0.63, 1.26) (Grade 1) (0.56, 1.15) (Grade 2)
rs924607	CEP72	Chromosome segregation						0.1051	NA		HR 1.03 (Grade 1) 0.70 (Grade 2)	(0.80, 1.32) (Grade 1) (0.49, 1.02) (Grade 2)
rs909961	TUBB2A	Microtubules key participants in processes such as mitosis and intracellular transport, are composed of heterodimers of alpha- and beta-tubulins. The protein encoded by this gene is a beta-tubulin. Defects in this gene are associated with complex cortical dysplasia with other brain malformations						0.5235	NA		HR 1.18 (Grade 1) 1.03 (Grade 2)	(0.75, 1.86) (Grade 1) (0.67, 1.61) (Grade 2)
rs2032582	ABCB1	Member of the superfamily of ATP-binding cassette (ABC) transporters. Protein encoded is an ATP-dependent drug efflux pump for xenobiotic compounds with broad substrate specificity	A	C or T			114		0.29 (log-rank test)				Bergmann et al., 2012
rs1045642	ABCB1	Member of the superfamily of ATP-binding cassette (ABC) transporters. Protein encoded is an ATP-dependent drug efflux pump for xenobiotic compounds with broad substrate specificity	A	G or T					0.68 (log-rank test)
rs1128503	ABCB1	Member of the superfamily of ATP-binding cassette (ABC) transporters. Protein encoded is an ATP-dependent drug efflux pump for xenobiotic compounds with broad substrate specificity	A	G					0.45 (log-rank test)
rs10509681	CYP2C8*3	The cytochrome P450 proteins are monooxygenases which catalyze many reactions involved in drug metabolism and synthesis of cholesterol, steroids and other lipids..The enzyme is known to metabolize many xenobiotics, including the anti-cancer drug taxol	T	C			261	NS	NR	Not reported	NS	Not reported	de Graan et al., 2013		Severity
rs11572080	CYP2C8*3	The cytochrome P450 proteins are monooxygenases which catalyze many reactions involved in drug metabolism and synthesis of cholesterol, steroids and other lipids..The enzyme is known to metabolize many xenobiotics, including the anti-cancer drug taxol	C	A or T				NS	NR	Not reported	NS	Not reported
rs1058930	CYP2C8*4	The cytochrome P450 proteins are monooxygenases which catalyze many reactions involved in drug metabolism and synthesis of cholesterol, steroids and other lipids..The enzyme is known to metabolize many xenobiotics, including the anti-cancer drug taxol	G	A or C				NS	NR	Not reported	NS	Not reported
rs1045642	ABCB1	Member of the superfamily of ATP-binding cassette (ABC) transporters. Protein encoded is an ATP-dependent drug efflux pump for xenobiotic compounds with broad substrate specificity	A	G or T				NS	NA	Not reported	NS	Not reported
rs2296308	RWDD3	Involved in negative regulation of NF-kappaB transcription factor activity; positive regulation of hypoxia-inducible factor-1alpha signaling pathway; and positive regulation of protein sumoylation	T	A or C or G	T	0.16	119	0.59			0.98	0.41–2.37	Kulkarni et al.		Severity
rs1829	TECTA	Sound induces movement of these hair cells relative to the tectorial membrane, deflects the stereocilia, and leads to fluctuations in hair-cell membrane potential, transducing sound into electrical signals. Alpha-tectorin is one of the major noncollagenous components of the tectorial membrane	T	A or C	T	0.22		0.58			0.99	0.42–2.32
rs2296308	RWDD3	Involved in negative regulation of NF-kappaB transcription factor activity; positive regulation of hypoxia-inducible factor-1alpha signaling pathway; and positive regulation of protein sumoylation	T	A or C or G			241	0.84 (additive model)			HR: 0.95	0.57–1.58	Bergmann et al., 2013		Onset
rs1829	TECTA	Sound induces movement of these hair cells relative to the tectorial membrane, deflects the stereocilia, and leads to fluctuations in hair-cell membrane potential, transducing sound into electrical signals. Alpha-tectorin is one of the major noncollagenous components of the tectorial membrane	T	A or C				0.12 (dominant model)			HR: 0.21	0.03–1.53
	ABCB1 1236C>T	Member of the superfamily of ATP-binding cassette (ABC) transporters. Protein encoded is an ATP-dependent drug efflux pump for xenobiotic compounds with broad substrate specificity					914	0.79					Marsh et al., 2007		Severity, Grade 2 or greater
	ABCB1 2677G>T/A	Member of the superfamily of ATP-binding cassette (ABC) transporters. Protein encoded is an ATP-dependent drug efflux pump for xenobiotic compounds with broad substrate specificity						0.816							Severity, Grade 2 or greater
	ABCB1 3435C>T	Member of the superfamily of ATP-binding cassette (ABC) transporters. Protein encoded is an ATP-dependent drug efflux pump for xenobiotic compounds with broad substrate specificity						0.362							Severity, Grade 2 or greater
	ABCC1 S1334S	This full transporter is a member of the MRP subfamily which is involved in multi-drug resistance. This protein functions as a multispecific organic anion transporter, with oxidized glutatione, cysteinyl leukotrienes, and activated aflatoxin B1 as substrates. This protein also transports glucuronides and sulfate conjugates of steroid hormones and bile salts.						0.981							Severity, Grade 2 or greater
	ABCC1 IVS18-30C>G	This full transporter is a member of the MRP subfamily which is involved in multi-drug resistance. This protein functions as a multispecific organic anion transporter, with oxidized glutatione, cysteinyl leukotrienes, and activated aflatoxin B1 as substrates. This protein also transports glucuronides and sulfate conjugates of steroid hormones and bile salts.						0.943							Severity, Grade 2 or greater
	ABCC2 –24C>T	ABC proteins transport various molecules across extra- and intra-cellular membranes. This protein is expressed in the canalicular (apical) part of the hepatocyte and functions in biliary transport. Substrates include anticancer drugs such as vinblastine; therefore, this protein appears to contribute to drug resistance in mammalian cells.						0.975							Severity, Grade 2 or greater
	ABCC2 IVS12+148A>G	ABC proteins transport various molecules across extra- and intra-cellular membranes. This protein is expressed in the canalicular (apical) part of the hepatocyte and functions in biliary transport. Substrates include anticancer drugs such as vinblastine; therefore, this protein appears to contribute to drug resistance in mammalian cells						0.655							Severity, Grade 2 or greater
	ABCC2 V417I	ABC proteins transport various molecules across extra- and intra-cellular membranes. This protein is expressed in the canalicular (apical) part of the hepatocyte and functions in biliary transport. Substrates include anticancer drugs such as vinblastine; therefore, this protein appears to contribute to drug resistance in mammalian cells						0.059							Severity, Grade 2 or greater
	ABCG2 Q141K	The membrane-associated protein encoded by this gene is included in the superfamily of ATP-binding cassette (ABC) transporters. This protein is a member of the White subfamily. Alternatively referred to as a breast cancer resistance protein, this protein functions as a xenobiotic transporter which may play a major role in multi-drug resistance. It likely serves as a cellular defense mechanism in …						0.711							Severity, Grade 2 or greater
	CDKN1A 10971C>T							0.359							Severity, Grade 2 or greater
	CYP1B1*3	The enzyme encoded by this gene localizes to the endoplasmic reticulum and metabolizes procarcinogens such as polycyclic aromatic hydrocarbons and 17beta-estradiol. Mutations in this gene have been associated with primary congenital glaucoma; therefore it is thought that the enzyme also metabolizes a signaling molecule involved in eye development						0.709							Severity, Grade 2 or greater
	CYP2C8 M264I	The cytochrome P450 proteins are monooxygenases which catalyze many reactions involved in drug metabolism and synthesis of cholesterol, steroids and other lipids..The enzyme is known to metabolize many xenobiotics, including the anti-cancer drug taxol						0.601							Severity, Grade 2 or greater
	CYP2C8 R139K	The cytochrome P450 proteins are monooxygenases which catalyze many reactions involved in drug metabolism and synthesis of cholesterol, steroids and other lipids..The enzyme is known to metabolize many xenobiotics, including the anti-cancer drug taxol						0.421							Severity, Grade 2 or greater
	CYP2C8 K399R	The cytochrome P450 proteins are monooxygenases which catalyze many reactions involved in drug metabolism and synthesis of cholesterol, steroids and other lipids..The enzyme is known to metabolize many xenobiotics, including the anti-cancer drug taxol						0.232							Severity, Grade 2 or greater
	CYP3A4*1B	This gene encodes a member of the cytochrome P450 superfamily of enzymes. This protein localizes to the endoplasmic reticulum and its expression is induced by glucocorticoids and some pharmacological agents. This enzyme is involved in the metabolism of approximately half the drugs in use today. The enzyme also metabolizes some steroids and carcinogens						0.59							Severity, Grade 2 or greater
	CYP3A5*3C	This gene encodes a member of the cytochrome P450 superfamily of enzymes. The encoded protein metabolizes drugs as well as the steroid hormones testosterone and progesterone						0.121							Severity, Grade 2 or greater
	ERCC1 17677G>T	The product of this gene functions in the nucleotide excision repair pathway, and is required for the repair of DNA lesions such as those induced by UV light or formed by electrophilic compounds including cisplatin. The heterodimeric endonuclease is also involved in recombinational DNA repair and in the repair of inter-strand crosslinks. Mutations in this gene result in cerebrooculofacioskeletal …						0.171							Severity, Grade 2 or greater
	ERCC1 N118N	The product of this gene functions in the nucleotide excision repair pathway, and is required for the repair of DNA lesions such as those induced by UV light or formed by electrophilic compounds including cisplatin. The heterodimeric endonuclease is also involved in recombinational DNA repair and in the repair of inter-strand crosslinks. Mutations in this gene result in cerebrooculofacioskeletal …						0.261							Severity, Grade 2 or greater
	ERCC2 K751Q	The nucleotide excision repair pathway is a mechanism to repair damage to DNA. The protein encoded by this gene is involved in transcription-coupled nucleotide excision repair and is an integral member of the basal transcription factor BTF2/TFIIH complex. The gene product has ATP-dependent DNA helicase activity and belongs to the RAD3/XPD subfamily of helicases						0.206							Severity, Grade 2 or greater
	GSTP1 A114V	Glutathione S-transferases (GSTs) are a family of enzymes that play an important role in detoxification by catalyzing the conjugation of many hydrophobic and electrophilic compounds with reduced glutathione. This GST family member is a polymorphic gene encoding active, functionally different GSTP1 variant proteins that are thought to function in xenobiotic metabolism and play a role in susceptibi…						0.231							Severity, Grade 2 or greater
	GSTP1 I105V	Glutathione S-transferases (GSTs) are a family of enzymes that play an important role in detoxification by catalyzing the conjugation of many hydrophobic and electrophilic compounds with reduced glutathione. This GST family member is a polymorphic gene encoding active, functionally different GSTP1 variant proteins that are thought to function in xenobiotic metabolism and play a role in susceptibi…						0.205							Severity, Grade 2 or greater
	MAPT P587P							0.797							Severity, Grade 2 or greater
	MPO -463G>A							0.236							Severity, Grade 2 or greater
	TP53 R72P							0.298							Severity, Grade 2 or greater
	XRCC1 R399Q	The protein encoded by this gene is involved in the efficient repair of DNA single-strand breaks formed by exposure to ionizing radiation and alkylating agents. This protein interacts with DNA ligase III, polymerase beta and poly (ADP-ribose) polymerase to participate in the base excision repair pathway. It may play a role in DNA processing during meiogenesis and recombination in germ cells						0.917							Severity, Grade 2 or greater
	ABCB1 1236C>T	Member of the superfamily of ATP-binding cassette (ABC) transporters. Protein encoded is an ATP-dependent drug efflux pump for xenobiotic compounds with broad substrate specificity						0.179							Severity, Grade 2 or greater
	ABCB1 2677G>T/A	Member of the superfamily of ATP-binding cassette (ABC) transporters. Protein encoded is an ATP-dependent drug efflux pump for xenobiotic compounds with broad substrate specificity						0.783							Severity, Grade 2 or greater
	ABCB1 3435C>T	Member of the superfamily of ATP-binding cassette (ABC) transporters. Protein encoded is an ATP-dependent drug efflux pump for xenobiotic compounds with broad substrate specificity						0.771							Severity, Grade 2 or greater
	ABCC1 S1334S	This full transporter is a member of the MRP subfamily which is involved in multi-drug resistance. This protein functions as a multispecific organic anion transporter, with oxidized glutatione, cysteinyl leukotrienes, and activated aflatoxin B1 as substrates. This protein also transports glucuronides and sulfate conjugates of steroid hormones and bile salts						0.745							Severity, Grade 2 or greater
	ABCC1 IVS18-30C>G	This full transporter is a member of the MRP subfamily which is involved in multi-drug resistance. This protein functions as a multispecific organic anion transporter, with oxidized glutatione, cysteinyl leukotrienes, and activated aflatoxin B1 as substrates. This protein also transports glucuronides and sulfate conjugates of steroid hormones and bile salts						1							Severity, Grade 2 or greater
	ABCC2 –24C>T	ABC proteins transport various molecules across extra- and intra-cellular membranes. This protein is expressed in the canalicular (apical) part of the hepatocyte and functions in biliary transport. Substrates include anticancer drugs such as vinblastine; therefore, this protein appears to contribute to drug resistance in mammalian cells						0.567							Severity, Grade 2 or greater
	ABCC2 IVS12+148A>G	ABC proteins transport various molecules across extra- and intra-cellular membranes. This protein is expressed in the canalicular (apical) part of the hepatocyte and functions in biliary transport. Substrates include anticancer drugs such as vinblastine; therefore, this protein appears to contribute to drug resistance in mammalian cells						0.935							Severity, Grade 2 or greater
	ABCC2 V417I	ABC proteins transport various molecules across extra- and intra-cellular membranes. This protein is expressed in the canalicular (apical) part of the hepatocyte and functions in biliary transport. Substrates include anticancer drugs such as vinblastine; therefore, this protein appears to contribute to drug resistance in mammalian cells						0.738							Severity, Grade 2 or greater
	ABCG2 Q141K	The membrane-associated protein encoded by this gene is included in the superfamily of ATP-binding cassette (ABC) transporters. This protein is a member of the White subfamily. Alternatively referred to as a breast cancer resistance protein, this protein functions as a xenobiotic transporter which may play a major role in multi-drug resistance. It likely serves as a cellular defense mechanism in …						0.318							Severity, Grade 2 or greater
	CDKN1A 10971C>T							1							Severity, Grade 2 or greater
	CYP1B1*3	The enzyme encoded by this gene localizes to the endoplasmic reticulum and metabolizes procarcinogens such as polycyclic aromatic hydrocarbons and 17beta-estradiol. Mutations in this gene have been associated with primary congenital glaucoma; therefore it is thought that the enzyme also metabolizes a signaling molecule involved in eye development						0.587							Severity, Grade 2 or greater
	CYP2C8 M264I	The cytochrome P450 proteins are monooxygenases which catalyze many reactions involved in drug metabolism and synthesis of cholesterol, steroids and other lipids..The enzyme is known to metabolize many xenobiotics, including the anti-cancer drug taxol						0.069							Severity, Grade 2 or greater
	CYP2C8 R139K	The cytochrome P450 proteins are monooxygenases which catalyze many reactions involved in drug metabolism and synthesis of cholesterol, steroids and other lipids..The enzyme is known to metabolize many xenobiotics, including the anti-cancer drug taxol						0.315							Severity, Grade 2 or greater
	CYP2C8 K399R	The cytochrome P450 proteins are monooxygenases which catalyze many reactions involved in drug metabolism and synthesis of cholesterol, steroids and other lipids..The enzyme is known to metabolize many xenobiotics, including the anti-cancer drug taxol						0.353							Severity, Grade 2 or greater
	CYP3A4*1B	This gene encodes a member of the cytochrome P450 superfamily of enzymes. This protein localizes to the endoplasmic reticulum and its expression is induced by glucocorticoids and some pharmacological agents. This enzyme is involved in the metabolism of approximately half the drugs in use today. The enzyme also metabolizes some steroids and carcinogens						1							Severity, Grade 2 or greater
	CYP3A5*3C	This gene encodes a member of the cytochrome P450 superfamily of enzymes. The encoded protein metabolizes drugs as well as the steroid hormones testosterone and progesterone						0.243							Severity, Grade 2 or greater
	ERCC1 17677G>T	The product of this gene functions in the nucleotide excision repair pathway, and is required for the repair of DNA lesions such as those induced by UV light or formed by electrophilic compounds including cisplatin. The heterodimeric endonuclease is also involved in recombinational DNA repair and in the repair of inter-strand crosslinks. Mutations in this gene result in cerebrooculofacioskeletal …						0.662							Severity, Grade 2 or greater
	ERCC1 8092C>A	The product of this gene functions in the nucleotide excision repair pathway, and is required for the repair of DNA lesions such as those induced by UV light or formed by electrophilic compounds including cisplatin. The heterodimeric endonuclease is also involved in recombinational DNA repair and in the repair of inter-strand crosslinks. Mutations in this gene result in cerebrooculofacioskeletal …						0.662							Severity, Grade 2 or greater
	ERCC1 N118N	The product of this gene functions in the nucleotide excision repair pathway, and is required for the repair of DNA lesions such as those induced by UV light or formed by electrophilic compounds including cisplatin. The heterodimeric endonuclease is also involved in recombinational DNA repair and in the repair of inter-strand crosslinks. Mutations in this gene result in cerebrooculofacioskeletal …						0.427							Severity, Grade 2 or greater
	ERCC2 K751Q	The nucleotide excision repair pathway is a mechanism to repair damage to DNA. The protein encoded by this gene is involved in transcription-coupled nucleotide excision repair and is an integral member of the basal transcription factor BTF2/TFIIH complex. The gene product has ATP-dependent DNA helicase activity and belongs to the RAD3/XPD subfamily of helicases						0.209							Severity, Grade 2 or greater
	GSTP1 A114V	Glutathione S-transferases (GSTs) are a family of enzymes that play an important role in detoxification by catalyzing the conjugation of many hydrophobic and electrophilic compounds with reduced glutathione. This GST family member is a polymorphic gene encoding active, functionally different GSTP1 variant proteins that are thought to function in xenobiotic metabolism and play a role in susceptibi…						0.4							Severity, Grade 2 or greater
	MAPT P587P							0.308
	MPO -463G>A							0.724
	TP53 R72P							0.954
	XRCC1 R399Q	The protein encoded by this gene is involved in the efficient repair of DNA single-strand breaks formed by exposure to ionizing radiation and alkylating agents. This protein interacts with DNA ligase III, polymerase beta and poly (ADP-ribose) polymerase to participate in the base excision repair pathway. It may play a role in DNA processing during meiogenesis and recombination in germ cells						0.467
	CYP1B1*3	The enzyme encoded by this gene localizes to the endoplasmic reticulum and metabolizes procarcinogens such as polycyclic aromatic hydrocarbons and 17beta-estradiol. Mutations in this gene have been associated with primary congenital glaucoma; therefore it is thought that the enzyme also metabolizes a signaling molecule involved in eye development					109	0.537			OR = 0.76	(0.18-2.41)	Hertz et al., 2012		Severity, Grade 3 or greater
	CYP2C8*3	The cytochrome P450 proteins are monooxygenases which catalyze many reactions involved in drug metabolism and synthesis of cholesterol, steroids and other lipids..The enzyme is known to metabolize many xenobiotics, including the anti-cancer drug taxol		*1	*3			0.075			OR = 3.13	(0.89-11.01)			Severity, Grade 3 or greater
	CYP3A4*1B	This gene encodes a member of the cytochrome P450 superfamily of enzymes. This protein localizes to the endoplasmic reticulum and its expression is induced by glucocorticoids and some pharmacological agents. This enzyme is involved in the metabolism of approximately half the drugs in use today. The enzyme also metabolizes some steroids and carcinogens						0.984			OR = 1.01	(0.25-4.05)			Severity, Grade 3 or greater
	CYP3A4/3A5 Haplotype	This gene encodes a member of the cytochrome P450 superfamily of enzymes. This protein localizes to the endoplasmic reticulum and its expression is induced by glucocorticoids and some pharmacological agents. This enzyme is involved in the metabolism of approximately half the drugs in use today. The enzyme also metabolizes some steroids and carcinogens						0.806			OR = 1.19	(0.30-4.80)			Severity, Grade 3 or greater
	ABCB1 3435	Member of the superfamily of ATP-binding cassette (ABC) transporters. Protein encoded is an ATP-dependent drug efflux pump for xenobiotic compounds with broad substrate specificity						0.074			OR = 6.71	(0.83-54.19)			Severity, Grade 3 or greater
	ABCB1 2677	Member of the superfamily of ATP-binding cassette (ABC) transporters. Protein encoded is an ATP-dependent drug efflux pump for xenobiotic compounds with broad substrate specificity						0.214			OR = 2.41	(0.60-9.61)			Severity, Grade 3 or greater
	ABCB1 Haplotype	Member of the superfamily of ATP-binding cassette (ABC) transporters. Protein encoded is an ATP-dependent drug efflux pump for xenobiotic compounds with broad substrate specificity						0.74			OR = 0.76	(0.15-3.80)			Severity, Grade 3 or greater
rs11572080	CYP2C8	The cytochrome P450 proteins are monooxygenases which catalyze many reactions involved in drug metabolism and synthesis of cholesterol, steroids and other lipids..The enzyme is known to metabolize many xenobiotics, including the anti-cancer drug taxol	C	A or T	A	0.18	118	0.072	0.032	Paclitaxel treatment schedule (weekly 80–90 mg/m² vs. every 3 weeks 150–175 mg/m²), and age	HR = 1.72	1.05 - 2.82	Leskelä et al., 2011	Observational pharmacogenetic study	Severity, Grade ≥2 neurotoxicity
rs1058930	CYP2C8	The cytochrome P450 proteins are monooxygenases which catalyze many reactions involved in drug metabolism and synthesis of cholesterol, steroids and other lipids..The enzyme is known to metabolize many xenobiotics, including the anti-cancer drug taxol	G	A or C	G	0.07		0.361	0.15	Paclitaxel treatment schedule (weekly 80–90 mg/m² vs. every 3 weeks 150–175 mg/m²), and age	HR = 0.53	0.22 - 1.26			Severity, Grade ≥2 neurotoxicity
rs7909236	CYP2C8	The cytochrome P450 proteins are monooxygenases which catalyze many reactions involved in drug metabolism and synthesis of cholesterol, steroids and other lipids..The enzyme is known to metabolize many xenobiotics, including the anti-cancer drug taxol	G	T	T	0.15		0.593	0.611	Paclitaxel treatment schedule (weekly 80–90 mg/m² vs. every 3 weeks 150–175 mg/m²), and age	HR = 0.86	0.49 - 1.52			Severity, Grade ≥2 neurotoxicity
rs2740574	CYP3A4	This gene encodes a member of the cytochrome P450 superfamily of enzymes. This protein localizes to the endoplasmic reticulum and its expression is induced by glucocorticoids and some pharmacological agents. This enzyme is involved in the metabolism of approximately half the drugs in use today. The enzyme also metabolizes some steroids and carcinogens	C	T	G	0.06		0.209	0.057	Paclitaxel treatment schedule (weekly 80–90 mg/m² vs. every 3 weeks 150–175 mg/m²), and age	HR = 2.13	0.98 - 4.66			Severity, Grade ≥2 neurotoxicity
rs2032582	ABCB1	Member of the superfamily of ATP-binding cassette (ABC) transporters. Protein encoded is an ATP-dependent drug efflux pump for xenobiotic compounds with broad substrate specificity	A	C or T	T	0.35		0.295	0.286	Paclitaxel treatment schedule (weekly 80–90 mg/m² vs. every 3 weeks 150–175 mg/m²), and age	HR = 1.23	0.84 - 1.79			Severity, Grade ≥2 neurotoxicity
rs1128503	ABCB1	Member of the superfamily of ATP-binding cassette (ABC) transporters. Protein encoded is an ATP-dependent drug efflux pump for xenobiotic compounds with broad substrate specificity	A	G	T	0.4		0.97	0.727	Paclitaxel treatment schedule (weekly 80–90 mg/m² vs. every 3 weeks 150–175 mg/m²), and age	HR = 0.94	0.65 - 1.35			Severity, Grade ≥2 neurotoxicity
rs1045642	ABCB1	Member of the superfamily of ATP-binding cassette (ABC) transporters. Protein encoded is an ATP-dependent drug efflux pump for xenobiotic compounds with broad substrate specificity	A	G or T	T	0.41		0.142	0.093	Paclitaxel treatment schedule (weekly 80–90 mg/m² vs. every 3 weeks 150–175 mg/m²), and age	HR = 0.71	0.47 - 1.06			Severity, Grade ≥2 neurotoxicity
rs9282564	ABCB1	Member of the superfamily of ATP-binding cassette (ABC) transporters. Protein encoded is an ATP-dependent drug efflux pump for xenobiotic compounds with broad substrate specificity	T	C	G	0.05		0.272	0.061	Paclitaxel treatment schedule (weekly 80–90 mg/m² vs. every 3 weeks 150–175 mg/m²), and age	HR = 0.43	0.17 - 1.04			Severity, Grade ≥2 neurotoxicity
rs4149056	SLCO1B1	Encoded protein is a transmembrane receptor that mediates the sodium-independent uptake of numerous endogenous compounds including bilirubin, 17-beta-glucuronosyl estradiol and leukotriene C4. This protein is also involved in the removal of drug compounds such as statins, bromosulfophthalein and rifampin from the blood into the hepatocytes	T	C	C	0.15		0.726	0.504	Paclitaxel treatment schedule (weekly 80–90 mg/m² vs. every 3 weeks 150–175 mg/m²), and age	HR = 0.82	0.47 - 1.45			Severity, Grade ≥2 neurotoxicity
rs4149117	SLCO1B3	Encoded protein is a transmembrane receptor that mediates the sodium-independent uptake of endogenous and xenobiotic compounds and plays a critical role in bile acid and bilirubin transport. Mutations in this gene are a cause of Rotor type hyperbilirubinemia	T	G or C	T	0.15		0.596	0.549	Paclitaxel treatment schedule (weekly 80–90 mg/m² vs. every 3 weeks 150–175 mg/m²), and age	HR = 1.18	0.69 - 2.00			Severity, Grade ≥2 neurotoxicity
rs7311358	SLCO1B3	Encoded protein is a transmembrane receptor that mediates the sodium-independent uptake of endogenous and xenobiotic compounds and plays a critical role in bile acid and bilirubin transport. Mutations in this gene are a cause of Rotor type hyperbilirubinemia	G	A	G	0.17		0.596	0.549	Paclitaxel treatment schedule (weekly 80–90 mg/m² vs. every 3 weeks 150–175 mg/m²), and age	HR = 1.18	0.69 - 2.00			Severity, Grade ≥2 neurotoxicity
rs2740574	CYP3A4	This gene encodes a member of the cytochrome P450 superfamily of enzymes. This protein localizes to the endoplasmic reticulum and its expression is induced by glucocorticoids and some pharmacological agents. This enzyme is involved in the metabolism of approximately half the drugs in use today. The enzyme also metabolizes some steroids and carcinogens	C	T	A		219	0.109			0.641 (OR)	(0.37–1.10)	Kus et al., 2016		severity
rs1934951	CYP2C8	The cytochrome P450 proteins are monooxygenases which catalyze many reactions involved in drug metabolism and synthesis of cholesterol, steroids and other lipids..The enzyme is known to metabolize many xenobiotics, including the anti-cancer drug taxol	C	T	G			0.96			0.973 (OR)	(0.33–2.87)			severity
rs1045642	ABCB1	Member of the superfamily of ATP-binding cassette (ABC) transporters. Protein encoded is an ATP-dependent drug efflux pump for xenobiotic compounds with broad substrate specificity	A	G or T	T			0.255			0.638 (OR)	(0.29–1.39)			severity
rs3212935	ERCC1	The product of this gene functions in the nucleotide excision repair pathway, and is required for the repair of DNA lesions such as those induced by UV light or formed by electrophilic compounds including cisplatin. The heterodimeric endonuclease is also involved in recombinational DNA repair and in the repair of inter-strand crosslinks. Mutations in this gene result in cerebrooculofacioskeletal …	T	C	G			0.934			0.962 (OR)	(0.39–2.37)			severity
rs13181	ERCC2	The nucleotide excision repair pathway is a mechanism to repair damage to DNA. The protein encoded by this gene is involved in transcription-coupled nucleotide excision repair and is an integral member of the basal transcription factor BTF2/TFIIH complex. The gene product has ATP-dependent DNA helicase activity and belongs to the RAD3/XPD subfamily of helicases	T	A or G	C			0.977			1.01 (OR)	(0.511–1.99)			severity
rs1136201	ERBB2	Amplification and/or overexpression of this gene has been reported in numerous cancers, including breast and ovarian tumors.	A	G or T	G			0.71			0.846 (OR)	(0.35–2.04)			severity
rs1042522	P53		G	C or T	G			0.244			1.619 (OR)	(0.72–3.65)			severity
rs1045642	ABCB1	The protein encoded by this gene is an ATP-dependent drug efflux pump for xenobiotic compounds with broad substrate specificity. It is responsible for decreased drug accumulation in multidrug-resistant cells and often mediates the development of resistance to anticancer drugs. This protein also functions as a transporter in the blood-brain barrier	A	G or T	G		92		0.869				Abdelfattah et al.		severity
rs2230806	ABCA1	This protein is a member of the ABC1 subfamily. Members of the ABC1 subfamily comprise the only major ABC subfamily found exclusively in multicellular eukaryotes. With cholesterol as its substrate, this protein functions as a cholesteral efflux pump in the cellular lipid removal pathway	C	T	A	0.29	66		0.51		0.2	(0.1–0.9)	de Jong et al.		severity
rs1885301	ABCC2	ABC proteins transport various molecules across extra- and intra-cellular membranes. This protein is expressed in the canalicular (apical) part of the hepatocyte and functions in biliary transport. Substrates include anticancer drugs such as vinblastine; therefore, this protein appears to contribute to drug resistance in mammalian cells	A	G	G>A	0.4			0.53		0.4	(0.2–0.8)			severity
rs3740066	ABCC2	ABC proteins transport various molecules across extra- and intra-cellular membranes. This protein is expressed in the canalicular (apical) part of the hepatocyte and functions in biliary transport. Substrates include anticancer drugs such as vinblastine; therefore, this protein appears to contribute to drug resistance in mammalian cells	C	K	C>T	0.35			0.42		0.5	(0.3–0.9)			severity
rs4148396	ABCC2	ABC proteins transport various molecules across extra- and intra-cellular membranes. This protein is expressed in the canalicular (apical) part of the hepatocyte and functions in biliary transport. Substrates include anticancer drugs such as vinblastine; therefore, this protein appears to contribute to drug resistance in mammalian cells	T	C	C>T	0.4			0.44		0.4	(0.2–0.9)			severity
rs12023000	CAMK2N1	Predicted to enable calcium-dependent protein kinase inhibitor activity and protein kinase binding activity. Predicted to be involved in long-term memory and positive regulation of inflammatory response. Predicted to be located in neuronal cell body and synapse	A	G	na	na			0.18		24.4	(2.1–279.1)			severity
rs9657362 or rs17683288	ARHGEF10	Rho GEFs regulate the activity of small Rho GTPases by stimulating the exchange of guanine diphosphate (GDP) for guanine triphosphate (GTP) and may play a role in neural morphogenesis. Mutations in this gene are associated with slowed nerve conduction velocity (SNCV)					84		0.2	Covariates (cumulative treatment, systemic paclitaxel exposure, and clinical factors)	beta: -0.27 (log-odds scale)	-0.68–0.14	Chen et al. , 2020
rs117957652 or rs7102464	SBF2	Encodes a pseudophosphatase and member of the myotubularin-related protein family							0.14	Covariates (cumulative treatment, systemic paclitaxel exposure, and clinical factors)	beta: -0.32 (log-odds scale)	-0.75–0.10
rs10844253	FGD4	This gene encodes a protein that is involved in the regulation of the actin cytoskeleton and cell shape. Mutations in this gene can cause Charcot-Marie-Tooth disease type 4H (CMT4H), a disorder of the peripheral nervous system							0.13	Covariates (cumulative treatment, systemic paclitaxel exposure, and clinical factors)	beta: 0.31 (log-odds scale)	-0.09–0.71
rs17348202	EPHA4		T	C			144	1.02×10⁻⁶		Age	HR = 4.85	2.57 - 9.13	Leandro-García et al., 2013	GWAS	Severity, Grade 2 or higher
rs4141404	LIMK2 (PLA2G3-PISD)	The protein encoded by this gene is phosphorylated and activated by ROCK, a downstream effector of Rho, and the encoded protein, in turn, phosphorylates cofilin, inhibiting its actin-depolymerizing activity. It is thought that this pathway contributes to Rho-induced reorganization of the actin cytoskeleton	A	C				3.22×10⁻⁶			HR = 2.41	1.66 - 3.48	Leandro-García et al., 2013	GWAS	Severity, Grade 2 or higher
rs275456	PAPD7	Predicted to enable guanyl-nucleotide exchange factor activity and phospholipid binding activity. Predicted to be involved in regulation of ARF protein signal transduction	G	T				3.31×10⁻⁶			HR = 2.26	1.60 - 3.18	Leandro-García et al., 2013	GWAS	Severity, Grade 2 or higher
rs1165472	RP11-466L17.1		A	G				3.65×10⁻⁶			HR = 2.36	1.64 - 3.40	Leandro-García et al., 2013	GWAS	Severity, Grade 2 or higher
rs3181157	CD9	Encoded protein functions in many cellular processes including differentiation, adhesion, and signal transduction, and expression of this gene plays a critical role in the suppression of cancer cell motility and metastasis	C	T				4.05×10⁻⁶			HR = 3.22	1.96 - 5.29	Leandro-García et al., 2013	GWAS	Severity, Grade 2 or higher
rs10090117	PSD3/NAT2		T	C				4.23×10⁻⁶			HR = 2.38	1.64 - 3.44	Leandro-García et al., 2013	GWAS	Severity, Grade 2 or higher
rs10065203	TRIO		C	T				4.25×10⁻⁶			HR = 2.51	1.69 - 3.71	Leandro-García et al., 2013	GWAS	Severity, Grade 2 or higher
rs2947253	ATPBD4/RP11-702M1.1		G	A				4.36×10⁻⁶			HR = 3.38	2.01 - 5.68	Leandro-García et al., 2013	GWAS	Severity, Grade 2 or higher
rs501461	GLIS3		G	A or T				1.24×10⁻⁵			HR = 0.43	0.29 - 0.63	Leandro-García et al., 2013	GWAS	Severity, Grade 2 or higher
rs6846708	PALLD	Encodes a cytoskeletal protein that is required for organizing the actin cytoskeleton. The protein is a component of actin-containing microfilaments, and it is involved in the control of cell shape, adhesion, and contraction. Polymorphisms in this gene are associated with a susceptibility to pancreatic cancer type 1, and also with a risk for myocardial infarction						1.50×10⁻⁵			HR = 3.64	2.03 - 6.53	Leandro-García et al., 2013	GWAS	Severity, Grade 2 or higher
rs2425553	PTPRT	PTPs are known to be signaling molecules that regulate a variety of cellular processes including cell growth, differentiation, mitotic cycle, and oncogenic transformation. This PTP possesses an extracellular region, a single transmembrane region, and two tandem intracellular catalytic domains, and thus represents a receptor-type PTP	C	T				1.94×10⁻⁵			HR = 2.33	1.58 - 3.44	Leandro-García et al., 2013	GWAS	Severity, Grade 2 or higher
rs1753097	SGCG	The DGC provides a structural link between the subsarcolemmal cytoskeleton and the extracellular matrix of muscle cells. Defects in the encoded protein can lead to early onset autosomal recessive muscular dystrophy	G	A				1.96×10⁻⁵			HR = 2.18	1.52 - 3.11	Leandro-García et al., 2013	GWAS	Severity, Grade 2 or higher
rs6473187	KIAA0146-PRKD		G	A				2.17×10⁻⁵			HR = 3.37	1.92 - 5.91	Leandro-García et al., 2013	GWAS	Severity, Grade 2 or higher
rs13163920	PAPD7		C	T				2.23×10⁻⁵			HR = 2.41	1.60 - 3.61	Leandro-García et al., 2013	GWAS	Severity, Grade 2 or higher
rs10932374	ERBB4	This gene is a member of the Tyr protein kinase family and the epidermal growth factor receptor subfamily. The protein binds to and is activated by neuregulins and other factors and induces a variety of cellular responses including mitogenesis and differentiation						2.58×10⁻⁵			HR = 2.25	1.54 - 3.28	Leandro-García et al., 2013	GWAS	Severity, Grade 2 or higher
rs3829306	SLCO1B1	This gene encodes a liver-specific member of the organic anion transporter family. The encoded protein is a transmembrane receptor that mediates the sodium-independent uptake of numerous endogenous compounds including bilirubin	C	T				2.84×10⁻⁵			HR = 3.10	1.82 - 5.26	Leandro-García et al., 2013	GWAS	Severity, Grade 2 or higher
rs8110536	C19orf21		T	A or G				2.98×10⁻⁵			HR = 2.24	1.53 - 3.27	Leandro-García et al., 2013	GWAS	Severity, Grade 2 or higher
rs189372	LPP	The encoded protein localizes to the cell periphery in focal adhesions and may be involved in cell-cell adhesion and cell motility	T	C				2.98×10⁻⁵			HR = 2.27	1.55 - 3.35	Leandro-García et al., 2013	GWAS	Severity, Grade 2 or higher
rs7655560	HAND2	This transcription factor plays an important role in limb and branchial arch development	G	A				3.27×10⁻⁵			HR = 2.97	1.78 - 4.95	Leandro-García et al., 2013	GWAS	Severity, Grade 2 or higher
rs9365397	PARK2							3.42×10⁻⁵			HR = 4.33	2.16 - 8.65	Leandro-García et al., 2013	GWAS	Severity, Grade 2 or higher
rs301927	EPHA6	Predicted to enable transmembrane-ephrin receptor activity. Predicted to be involved in axon guidance and ephrin receptor signaling pathway						3.44×10⁻⁵			HR = 2.35	1.57 - 3.53	Leandro-García et al., 2013	GWAS	Severity, Grade 2 or higher
rs2413045	LIMK2	The protein encoded by this gene is phosphorylated and activated by ROCK, a downstream effector of Rho, and the encoded protein, in turn, phosphorylates cofilin, inhibiting its actin-depolymerizing activity. It is thought that this pathway contributes to Rho-induced reorganization of the actin cytoskeleton	A	G				3.67×10⁻⁵			HR = 2.36	1.57 - 3.56	Leandro-García et al., 2013	GWAS	Severity, Grade 2 or higher
rs12743802	TYW3/LHX8		G	A				3.85×10⁻⁵			HR = 4.06	2.08 - 7.91	Leandro-García et al., 2013	GWAS	Severity, Grade 2 or higher
rs10509681 / rs11572080	CYP2C8*3	The cytochrome P450 proteins are monooxygenases which catalyze many reactions involved in drug metabolism and synthesis of cholesterol, steroids and other lipids..The enzyme is known to metabolize many xenobiotics, including the anti-cancer drug taxol	T	C	T / C	0.1	119	0.5			1.49	0.55–4.48	Boora et al., 2016	Candidate gene association within a clinical trial	Severity
rs1056836	CYP1B1	The enzyme encoded by this gene localizes to the endoplasmic reticulum and metabolizes procarcinogens such as polycyclic aromatic hydrocarbons and 17beta-estradiol. Mutations in this gene have been associated with primary congenital glaucoma; therefore it is thought that the enzyme also metabolizes a signaling molecule involved in eye development	G	C	C	0.44		0.14			0.66	0.38–1.15
rs16916932	CACNB2	This gene encodes a subunit of a voltage-dependent calcium channel protein that is a member of the voltage-gated calcium channel superfamily. Mutations in this gene are associated with Brugada syndrome			T	0.04		0.08			0.29	0.05–1.39
rs17222723	ABCC2	ABC proteins transport various molecules across extra- and intra-cellular membranes. This protein is expressed in the canalicular (apical) part of the hepatocyte and functions in biliary transport. Substrates include anticancer drugs such as vinblastine; therefore, this protein appears to contribute to drug resistance in mammalian cells	T	A	T	0.05					1.94	0.47–11.46
rs8187710	ABCC2	ABC proteins transport various molecules across extra- and intra-cellular membranes. This protein is expressed in the canalicular (apical) part of the hepatocyte and functions in biliary transport. Substrates include anticancer drugs such as vinblastine; therefore, this protein appears to contribute to drug resistance in mammalian cells	G	A	G	0.07					1.97	0.57–8.63
rs1903216	BCL6	The protein encoded by this gene is a zinc finger transcription factor and contains an N-terminal POZ domain. This protein acts as a sequence-specific repressor of transcription, and has been shown to modulate the transcription of STAT-dependent IL-4 responses of B cells. This gene is found to be frequently translocated and hypermutated in diffuse large-cell lymphoma	A	G	A	0.42		0.78			0.91	0.51–1.63
rs17781082	CAND1	The encoded protein binds to unneddylated cullin-RING box protein complexes and acts as an inhibitor of cullin neddylation and of Skp1, cullin, and F box ubiquitin ligase complex assembly and activity. In mammalian cell culture, this protein predominantly localizes to the cytoplasm	C	T	T	0.34		0.56			0.82	0.45–1.51
rs10771973	FGD4	This gene encodes a protein that is involved in the regulation of the actin cytoskeleton and cell shape. Mutations in this gene can cause Charcot-Marie-Tooth disease type 4H (CMT4H), a disorder of the peripheral nervous system	G	A	A	0.25		0.06			0.56	0.29–1.07
rs16948748	PITPNA	This gene encodes a member of a family of lipid-binding proteins that transfer molecules of phosphatidylinositol or phosphatidylcholine between membrane surfaces. The protein is implicated in phospholipase C signaling and in the production of phosphatidylinositol 3,4,5-trisphosphate (PIP3) by phosphoinositide-3-kinase	T	G	G	0.06		0.4			0.6	0.17–2.10
rs7001034	FZD3	This gene is a member of the frizzled gene family. The function of this protein is unknown, although it may play a role in mammalian hair follicle development	A	G or T	A	0.45					0.9	0.50–1.63
rs7833751	FZD3	This gene is a member of the frizzled gene family. The function of this protein is unknown, although it may play a role in mammalian hair follicle development	T	G	T	0.4					1.3	0.73–2.32
rs2233335	NDRG1	This gene is a member of the N-myc downregulated gene family which belongs to the alpha/beta hydrolase superfamily. The protein encoded by this gene is a cytoplasmic protein involved in stress responses, hormone responses, cell growth, and differentiation. The encoded protein is necessary for p53-mediated caspase activation and apoptosis. Mutations in this gene are a cause of Charcot-Marie-Tooth …			G	0.31		0.88			1.06	0.57–2.00
rs4737264	XKR4	Enables phospholipid scramblase activity. Involved in phosphatidylserine exposure on apoptotic cell surface. Predicted to be located in membrane	A	C	C	0.23		0.74			0.86	0.44–1.72
rs10932374	ERBB4	This gene is a member of the Tyr protein kinase family and the epidermal growth factor receptor subfamily. The protein binds to and is activated by neuregulins and other factors and induces a variety of cellular responses including mitogenesis and differentiation			A	0.24		0.36			0.75	0.39–1.45
rs4141404	LIMK2	The protein encoded by this gene is phosphorylated and activated by ROCK, a downstream effector of Rho, and the encoded protein, in turn, phosphorylates cofilin, inhibiting its actin-depolymerizing activity. It is thought that this pathway contributes to Rho-induced reorganization of the actin cytoskeleton	A	C	A	0.24		0.88			1.07	0.55–2.09
rs8110536	MISP / C19orf21	The protein encoded by this gene is an actin-bundling protein involved in determining cell morphology and mitotic progression. The encoded protein is required for the proper positioning of the mitotic spindle	T	A or G	G	0.14		0.57			0.77	0.35–1.73
rs1045642	ABCB1	Member of the superfamily of ATP-binding cassette (ABC) transporters. Protein encoded is an ATP-dependent drug efflux pump for xenobiotic compounds with broad substrate specificity	A	G or T	A	0.47		0.2			1.37	0.84–2.25
rs2032582	ABCB1	Member of the superfamily of ATP-binding cassette (ABC) transporters. Protein encoded is an ATP-dependent drug efflux pump for xenobiotic compounds with broad substrate specificity	A	C or T	A	0.52		0.11			1.49	0.91–2.44

## Sheet: Supplementary Table S8
Supplementary Table S8: SNPs with non-significant or non-replicated associations with platinum-induced peripheral neuropathy. Genetic variants previously reported in association with platinum-induced peripheral neuropathy (PIPN) that demonstrated null results, opposite directions of effect, or lacked independent replication. Columns: rsID and gene as reported in the original publication; reported…
rsID	Gene	Reported gene function	Reference allele	Alternate allele	Effect allele	Effect allele frequency	Sample size	Unadjusted P value	Adjusted p-value	Outcomes adjusted for	Effect size	Confidence interval	Study name	Study type	CIPN trait studied
rs1128503	ABCB1	The protein encoded by this gene is an ATP-dependent drug efflux pump for xenobiotic compounds with broad substrate specificity. It is responsible for decreased drug accumulation in multidrug-resistant cells and often mediates the development of resistance to anticancer drugs. This protein also functions as a transporter in the blood-brain barrier	A	G	C (C1236T)	0.286	152	0.966			NR	NR	Vargas-Aliaga et al., 2024	Observational, case-control study	Development of CIPN
rs2032582					G ((G2677 T/A)	0.31	152	0.574			NR	NR
rs1045642			A	G or T	T or C	0.19	152	0.135			NR	NR
rs2230806	ABCA1	This protein is a member of the ABC1 subfamily. Members of the ABC1 subfamily comprise the only major ABC subfamily found exclusively in multicellular eukaryotes. With cholesterol as its substrate, this protein functions as a cholesteral efflux pump in the cellular lipid removal pathway	C	T	G	HM: 7.1%, HT+WT: 28.2% ( genotype freq)	320	0.51			0.2	0.1–0.9	de Jong et al., 2023	Candidate gene association - Prospective	Severity
rs1885301	ABCC2	ABC proteins transport various molecules across extra- and intra-cellular membranes. This protein is expressed in the canalicular (apical) part of the hepatocyte and functions in biliary transport. Substrates include anticancer drugs such as vinblastine; therefore, this protein appears to contribute to drug resistance in mammalian cells	A	G	T	HM: 12.7%, HT+WT: 29.1% ( genotype freq)	320	0.53			0.4	0.2–0.8
rs3740066			C	G or T	C	WT: 33.6%, HT+HM: 21.0% ( genotype freq)	320	0.42			0.5	0.3–0.9
rs4148396			T	C	C	HM: 14.5%, HT+WT: 28.4% ( genotype freq)	320	0.44			0.4	0.2–0.9
rs3740066	ABCC2		C	G or T	G	NR	517	0.594			0.85	(0.47–1.54)	Ruzzo et al. 2014 (TOSCA)	Candidate gene association - Observational, Prospective Cohort
rs1885301			A	G	G	NR	517	0.222			1.4	(0.82–2.40)
rs4148386			G	A	G	NR	517	0.158			0.72	(0.46–1.13)
rs3740066			C	G or T	G	NR	517	0.615			0.88	(0.55–1.43)
rs1885301			A	G	G	NR	517	0.256			1.3	(0.83–2.04)
rs4148386			G	A	G	NR	517	0.251			0.81	(0.57–1.16)
rs12023000	CAMK2N1	Predicted to enable calcium-dependent protein kinase inhibitor activity and protein kinase binding activity. Predicted to be involved in long-term memory and positive regulation of inflammatory response. Predicted to be located in neuronal cell body and synapse	A	G	T	HM: 66.7%, HT+WT: 7.6% ( genotype freq)	320	0.18			24.4	2.1–279.1	de Jong et al. 2023	Candidate gene association - Prospective	Severity
rs12023000			A	G	G	0.04	150	0.85	0.51	NR	1.12/.57	(0.35–3.65), (0.11–3.01)	Terrazzino et al 2015	Retrospective validation (of GWAS findings) cohort with meta analysis	Severity
rs3212986	ERCC1	The heterodimeric endonuclease is also involved in recombinational DNA repair and in the repair of inter-strand crosslinks. Mutations in this gene result in cerebrooculofacioskeletal syndrome, and polymorphisms that alter expression of this gene may play a role in carcinogenesis. Multiple transcript variants encoding different isoforms have been found for this gene.	C	A or G or T	NR	NR	52	0.47			0.83	.45-1.50	Hong et al. 2010	Candidate Gene sub-study within a clinical trial	Severity
rs11615	ERCC1		A	G	NR	NR	52	1			0.96	0.38-2.50
rs13181	ERCC2	The nucleotide excision repair pathway is a mechanism to repair damage to DNA. The protein encoded by this gene is involved in transcription-coupled nucleotide excision repair and is an integral member of the basal transcription factor BTF2/TFIIH complex. The gene product has ATP-dependent DNA helicase activity and belongs to the RAD3/XPD subfamily of helicase	T	A or G	NR	NR	52	1			0.76	.23-2.48
rs1799794	ERCC2		T	C	NR	NR	52	0.32			0.58	.25-1.34
rs1799793	ERCC2		C	A or T	NR	NR	52	NA			-	-
rs25487	XRCC1	The protein encoded by this gene is involved in the efficient repair of DNA single-strand breaks formed by exposure to ionizing radiation and alkylating agents. This protein interacts with DNA ligase III, polymerase beta and poly (ADP-ribose) polymerase to participate in the base excision repair pathway. It may play a role in DNA processing during meiogenesis and recombination in germ cells	T	C	NR	NR	52	0.27			0.89	.5-1.61
rs1799782	XRCC1		G	A	NR	NR	52	0.7			0.98	.54-1.77
rs25489	XRCC1		C	G or T	NR	NR	52	0.66			0.99	.48-2.10
rs28399433	CYP2A6	This protein localizes to the endoplasmic reticulum and its expression is induced by phenobarbital. The enzyme is known to hydroxylate coumarin, and also metabolizes nicotine, aflatoxin B1, nitrosamines, and some pharmaceuticals. Individuals with certain allelic variants are said to have a poor metabolizer phenotype, meaning they do not efficiently metabolize coumarin or nicotine	A	C or G or T	NR	NR	NR	0.67			0.95	.29-3.12
rs34116584	AGXT	This gene is expressed only in the liver and the encoded protein is localized mostly in the peroxisomes, where it is involved in glyoxylate detoxification	C	A or G or T	NR	NR	NR	1			0.88	.37-2.08
rs1801131	MTHFR	Protein encoded by this gene catalyzes the conversion of 5,10-methylenetetrahydrofolate to 5-methyltetrahydrofolate, a co-substrate for homocysteine remethylation to methionine	T	G	NR	NR	NR	0.24			0.91	.49-1.67
rs1799811	GSTT1	Catalyzes the conjugation of reduced glutathione to a variety of electrophilic and hydrophobic compounds. gene is haplotype-specific and is absent from 38% of the population			Ala/Val	Ala/Ala 90%, Ala/Val 10%	64	0.7			1.48	.15-14.08	Lecomte et al. 2006	Candidate Gene Association Study (Prospective cohort)	Severity
??					Null	Null 23%, present 77%	64	0.7			0.8	.21-3.03
??	GSTM1	Encodes a glutathione S-transferase that belongs to the mu class. functions in the detoxification of electrophilic compounds, including carcinogens, therapeutic drugs, environmental toxins and products of oxidative stress, by conjugation with glutathione			Null	Null 57%, present: 43%	64	0.3			1.74	.53-5.71
rs3114018	ABCG2	The membrane-associated protein encoded by this gene is included in the superfamily of ATP-binding cassette (ABC) transporters. This protein is a member of the White subfamily. Alternatively referred to as a breast cancer resistance protein, this protein functions as a xenobiotic transporter which may play a major role in multi-drug resistance. It likely serves as a cellular defense mechanism in …	A	C	A	35.42% A/A	413	0.059	0.016			.95-4.41	Custodio et al. 2014	Candidate gene association - Observational, Prospective Cohort	Severity
rs1695	GSTP1	Function in xenobiotic metabolism and play a role in susceptibility to cancer, and other diseases	A	G	NR	NR		NS	NS	Age, gender, regimen, dose		NS
rs10486003	TAC1	Function as neurotransmitters which interact with nerve receptors and smooth muscle cells	C	T	T	0.1	150	0.91	0.8		(unadjustedOR)1.04/(adjustedOR).87	(0.48–2.27), (0.28–2.72)	Terrazzino et al 2015	Retrospective validation (of GWAS findings) cohort with meta analysis	Severity
	TAC2				T	NR	150	0.42	0.45		0.65/.66	(0.22–1.89) , (0.22–1.97)
rs2338	FOXC1, GMDS	Specific function of this gene has not yet been determined, thought to play a role in the regulation of embryonic and ocular development	G	A	A	0.31	150	0.38	0.83		0.8/.92	(0.49–1.31) , (0.45–1.92)
					A	NR	150	0.32	0.36		0.71/.66	(0.36–1.40), (0.27–1.62)
rs843748	ACYP2, TSPYL6	Can hydrolyze the phosphoenzyme intermediate of different membrane pumps, particularly the Ca2+/Mg2+-ATPase from sarcoplasmic reticulum of skeletal muscle. Gene encodes the muscle-type isoform (MT)	G	A	A	0.38	150	0.99	0.86		1/.94	(0.63–1.60), (0.46–1.90)
rs797519	DLEU7		G	C	C	0.35	150	0.2	0.34		1.41/1.44	(0.83–2.38), (0.68–3.06)
					C	NR	150	0.083	0.12		1.93/2.16	(0.91–4.10), (0.82–5.74)
rs4936453	BTG4, POU2AF1	Member of the BTG/Tob family. Has structurally related proteins that appear to have antiproliferative properties	T	G	G	0.31	150	0.72	0.38		1.09/.75	(0.67–1.77), (0.39–1.44)
					G	NR	150	0.075	0.17		0.54/.52	(0.27–1.08), (0.20–1.34)
rs12023000	CAMK2N2	Regulates numerous physiological functions, including neuronal synaptic plasticity through the phosphorylation of alpha-amino-3-hydroxy-5-methyl-4-isoxazolepropionic acid-type glutamate (AMPA) receptors	A	G	G		150	0.72	0.72		0.74/.74	(0.14–3.79), (0.14–3.79)
rs17140129	FARS2, LYRM4	This gene encodes a protein that transfers phenylalanine to its cognate tRNA. This protein localizes to the mitochondrion and plays a role in mitochondrial protein translation. Mutations in this gene can cause combined oxidative phosphorylation deficiency 14	A	G	G	0.15	150	0.14	0.11		0.65/.50	(0.37–1.16), (0.20–1.25)
					G	NR	150	0.19	0.067		0.61/.37	(0.28–1.30), (0.13–1.09)
rs6924717	FARS2, LYRM4		C	T	T	0.16	150	0.13	0.082		0.65/.47	(0.36–1.16), (0.19–1.18)
					T		150	0.18	0.064		0.6/.38	(0.28–1.28), (0.13–1.08)
rs13181	XPD	Protein forms a heterodimer with the XPF endonuclease (also known as ERCC4), and catalyzes the 5' incision in the process of excising the DNA lesion	T	A or G	A (Gln)	16.5% (Lys/Lys) vs 13.3% (Lys/Gln)	188	0.67			NR	NR	Lai et al. 2009	Candidate gene association - Prospective Cohort	Severity
rs1799793			C	A or T	A	NR	517	0.764			1.07	(0.69–1.66)	Ruzzo et al. 2014 (TOSCA)	Candidate gene association - Observational, Prospective Cohort	Severity
rs13181			T	A or G	G	NR	517	0.697			1.09	(0.70–1.70)
rs1799793			C	A or T	A	NR	517	0.776			1.05	(0.74–1.50)			Onset
rs13181			T	A or G	G	NR	517	0.833			1.04	(0.73–1.49)
rs11615	ERCC1	The heterodimeric endonuclease is also involved in recombinational DNA repair and in the repair of inter-strand crosslinks. Mutations in this gene result in cerebrooculofacioskeletal syndrome, and polymorphisms that alter expression of this gene may play a role in carcinogenesis. Multiple transcript variants encoding different isoforms have been found for this gene	A	G	T	CC: 9% CT: 56% TT: 35%	118	0.66			NR	NR	Chua et al. 2009	Candidate gene association - Retrospective	Severity
rs11615					T	NR	517	0.56			OR 0.85	(0.49–1.46)	Ruzzo et al. 2014 (TOSCA)	Candidate gene association - Observational, Prospective Cohort	Severity
rs11615					T	NR	517	0.258			HR 0.78	(0.51–1.20)	Ruzzo et al. 2014 (TOSCA)	Candidate gene association - Observational, Prospective Cohort	Onset
					T	NR	63	0.6			1.333	0.453‑3.921	Kumamoto et al. 2013	Pharmacogenetic - Observational, Prospective Cohort	Severity
					C	NR	63	0.62			0.622	0.095‑4.062
rs25487	XRCC-1	The protein encoded by this gene is involved in the efficient repair of DNA single-strand breaks formed by exposure to ionizing radiation and alkylating agents. This protein interacts with DNA ligase III, polymerase beta and poly (ADP-ribose) polymerase to participate in the base excision repair pathway. It may play a role in DNA processing during meiogenesis and recombination in germ cells	T	C	A	GG: 34% GA: 53% AA: 13%	118	0.17			NR	NR	Chua et al. 2009	Candidate gene association - Retrospective	Severity
rs25487					G		517	0.543			0.82	(0.43–1.55)	Ruzzo et al. 2014 (TOSCA)	Candidate gene association - Observational, Prospective Cohort	Severity
rs25487					G		517	0.447			0.82	(0.50–1.36)			Onset
rs1801133	MTHFR	Protein encoded by this gene catalyzes the conversion of 5,10-methylenetetrahydrofolate to 5-methyltetrahydrofolate, a co-substrate for homocysteine remethylation to methionine	G	A		CC: 37% CT: 47% TT: 16%	118	0.1	NR	NR	NR	NR	Chua et al. 2009	Candidate gene association - Retrospective	Severity
MTHFR-677		Protein encoded by this gene catalyzes the conversion of 5,10-methylenetetrahydrofolate to 5-methyltetrahydrofolate, a co-substrate for homocysteine remethylation to methionine				NR		0.59			0.737	0.243‑2.235	Kumamoto et al. 2013	Pharmacogenetic - Observational, Prospective Cohort	Severity
rs861539	XRCC3	This gene encodes a member of the RecA/Rad51-related protein family that participates in homologous recombination to maintain chromosome stability and repair DNA damage	G	A	C	NR	517	0.295			1.28	(0.81–2.03)	Ruzzo et al. 2014 (TOSCA)	Candidate gene association - Observational, Prospective Cohort	Severity
rs861539					C	NR	517	0.124			1.35	(0.92–1.96)			Onset
rs1695	GST-PI	Function in xenobiotic metabolism and play a role in susceptibility to cancer, and other diseases.	A	G	A	NR	517	0.292			0.68	(0.33–1.40)			Severity
rs1695					A	NR	517	0.186			0.69	(0.40–1.20)			Onset
	GST-T1/M1 deletion	Catalyzes the conjugation of reduced glutathione to a variety of electrophilic and hydrophobic compounds. gene is haplotype-specific and is absent from 38% of the population			-	NR	517	0.759			1.07	(0.70–1.64)			Severity
					-	NR	517	0.871			0.97	(0.69–1.38)			Onset
GSTT1	Deletion +/-	Catalyzes the conjugation of reduced glutathione to a variety of electrophilic and hydrophobic compounds. gene is haplotype-specific and is absent from 38% of the population			NR	NR	63	0.92			0.943	0.320‑2.778	Kumamoto et al. 2013	Pharmacogenetic - Observational, Prospective Cohort	Severity
rs947894	GSTP1	Function in xenobiotic metabolism and play a role in susceptibility to cancer, and other diseases			G	0.321	144		0.6647	NR	1.16	.59-2.30	Cecchin et al. 2014		Severity, grade ≥2
rs1138272			C	T	T	0.071	144		0.8433	NR	0.91	.35-2.38			Severity, grade ≥2
rs1695 (GSTP1 Ile105Val)			A	G	G (Val)	Effect allele frequency	55	0.772	NS		NR	NR	Antonacopoulou et al. 2010	Candidate gene association - Observational, Prospective Cohort
rs1695 (GSTP1 Ile105Val)					G (Val)	10% Val/Val	55	0.313	NS		NR	NR
rs1695 (GSTP1 Ile105Val)					G (Val)	38% Ile/Val	55				NR	NR
rs1695					G (Val)	52% Val/Val	55				NR	NR
rs1695					G (Val, GSTP1),	GSTP1 Val: 21.6% (G2/3), 13.2% (G1);	82	0.098			OR 2.23	0.86–5.82	Kanai et al. 2010	Candidate Gene Association (Prospective cohort)	Early-onset, grade 2/3
rs1695					T	0.34		0.01 (Discovery cohort only)			NR	NR	McLeod et al. 2010 (N9741)	Prospective pharmacogenetic study within a multicenter RCT	Severity
rs5918	ITGB3	A given chain may combine with multiple partners resulting in different integrins. Integrin beta 3 is found along with the alpha IIb chain in platelets. Integrins are known to participate in cell adhesion as well as cell-surface mediated signalling	T	C	T (Leu)/C (Pro)		55				NR	NR	Antonacopoulou et al. 2011
rs5918	No OXLIPN vs Any OXLIPN				genotype:		55				NR	NR	Antonacopoulou et al. 2012
rs5918					CC	CC 19%	55	0.937			0.81	.2-2.9	Antonacopoulou et al. 2013
rs5918					TT	CT 33.3%	55	0.49			2.43	.4-18.3	Antonacopoulou et al. 2014
rs5918					CT	TT 47.7%	55	0.915			0.81	.2-2.8	Antonacopoulou et al. 2015
rs5918	Grade 1 vs Grade 2 OXLIPN				CC	CC 8.8%	55	0.092			-	-	Antonacopoulou et al. 2016
rs5918					TT	CT 38.2%	55	0.044			0.2	.1-1.2	Antonacopoulou et al. 2017
rs5918					CT	TT 53.0%	55	0.491			17	0.491	Antonacopoulou et al. 2018
rs4426527	AGXT	This gene is expressed only in the liver and the encoded protein is localized mostly in the peroxisomes, where it is involved in glyoxylate detoxification	A	G	G	0.241	144		0.7946	NR	0.93	.52-1.65	Cecchin et al. 2015		Severity,
rs34116584			C	A or G or T	T	0.277	144		0.3863	NR	1.29	.40-1.32	Cecchin et al. 2016		Severity, grade ≥2
rs34116584			D	A or G	T (Leu, AGXT)	0	82				NR	NR	Kanai et al. 2010	Candidate Gene Association (Prospective cohort)	Early-onset, grade 2/3
rs4426527			A	G	G (Met, AGXT)	AGXT Met: 9.1% (G2/3), 6.6% (G1)	82		0.725 (AGXT)	NR	1.25	.36-4.31
	TS - 5'UTR				NR	NR	63	0.95			0.962	0.281‑3.289	Kumamoto et al. 2013	Pharmacogenetic - Observational, Prospective Cohort	Severity
					NR	NR	63	0.21			0.47	0.144‑1.533

## Sheet: Supplementary Table S9
Supplementary Table S9: Bortezomib (SNP associations identified in candidate gene studies). Single-nucleotide polymorphisms (SNPs) associated with bortezomib-induced peripheral neuropathy that reached statistical significance in at least one candidate-gene study but have not yet been reported in any genome-wide association study (GWAS). Columns: rsID and Gene as reported in the original study; Re…
rsID	Gene	Reported gene function	Reference allele	Alternate allele	Effect allele	Effect allele frequency	Sample size	Unadjusted P value	Adjusted p-value	Outcomes adjusted for	Effect size	Confidence interval	Study name	Study type	CIPN trait studied
	CPT1C	Encoded protein regulates the beta-oxidation and transport of long-chain fatty acids into mitochondria, and may play a role in the regulation of feeding behavior and whole-body energy homeostasis					833	2·9×10−7					Broyl et al., 2010	Candidate gene association - Retrospective, Observational	Onset
	SOX8	Encoded protein may act as a transcriptional activator after forming a protein complex with other proteins. Highly expressed in the majority of human hepatocellular carcinomas and promotes cellular proliferation and enhanced tumor growth						4·28×10−13
	MFHAS1	Identified in a human 8p amplicon, this gene is a potential oncogene whose expression is enhanced in some malignant fibrous histiocytomas						5·34×10−9
rs17421511	MTHFR	Protein encoded by this gene catalyzes the conversion of 5,10-methylenetetrahydrofolate to 5-methyltetrahydrofolate, a co-substrate for homocysteine remethylation to methionine Genetic variation in this gene influences susceptibility to occlusive vascular disease, neural tube defects, colon cancer and acute leukemia	G	A	A		204		< 0.001		4.385		Zhang et al. , 2024	Pharmacogenetic - Observational, Retrospective cohort	Severity
rs1801131	MTHFR		T	G	G				0.001		2.631
rs1801133	MTHFR		A	G	G				< 0.001		2.413
rs1051740	EPHX1	Epoxide hydrolase is a critical biotransformation enzyme that converts epoxides from the degradation of aromatic compounds to trans-dihydrodiols which can be conjugated and excreted from the body	C	T	T				< 0.001		2.611
rs2016848	MME	Protein encoded by this gene is a type II transmembrane glycoprotein and a common acute lymphocytic leukemia antigen that is an important cell surface marker in the diagnosis of human acute lymphocytic leukemia	G	A	A				0.001		3.782
rs6151031	ALDH1A1	Encodes the cytosolic isozyme of aldehyde dehydrogenase	G or C or T	G	G				0.01		5.704
rs1935349	HTR7	The serotonin receptor encoded by this gene belongs to the superfamily of G protein-coupled receptors and the gene is a candidate locus for involvement in autistic disorder and other neuropsychiatric disorders	C	T	T				0.003		1.994
rs7172	PSMB4 and POGZ				G				0.03		1.59	[1.03–2.44]	Campo et al., 2017	Replication study of a GWAS
rs1545981	IL17RD	Affects fibroblast growth factor signaling, inhibiting or stimulating growth through MAPK/ERK signalin	A	G	A				0.01		0.56	[0.36–0.86]
rs5370	EDN1	Potent vasoconstrictor	G	T	G				0.023		0.63	[0.42–0.95]
rs2274578	MED20	The encoded protein mediates degradation of CD4 via its interaction with HIV-1 Vpu	C	G	C				0.049		1.36	[1.01–1.84]
rs4151060	BTRC	Encodes a member of the F-box protein family which is characterized by an approximately 40 amino acid motif, the F-box. The F-box proteins constitute one of the four subunits of ubiquitin protein ligase complex called SCFs	G	T	G				0.014		0.3	[0.10–0.95]
rs3136516	F2	This protein is proteolytically cleaved in multiple steps to form the activated serine protease thrombin. The activated thrombin enzyme plays an important role in thrombosis and hemostasis by converting fibrinogen to fibrin during blood clot formation	G	A	G				0.033		1.39	[1.03–1.89]
rs2229113	IL10RA	The protein encoded by this gene is a receptor for interleukin 10. This receptor is reported to promote survival of progenitor myeloid cells through the insulin receptor substrate-2/PI 3-kinase/AKT pathway	A	G	A				0.026		0.7	[0.52–0.95]
rs2228233	NFATC4	This gene encodes a member of the nuclear factor of activated T cells (NFAT) protein family. The encoded protein is part of a DNA-binding transcription complex	C	T	C				0.029		0.68	[0.48–0.98]
rs8058696	ABCC6	ATP-binding cassette (ABC) transporters, involved in multidrug resistance	G	C or T	G				0.017		0.69	[0.51–0.94]
rs2384937	ABCC1	ATP-binding cassette (ABC) transporters, involved in multidrug resistance	T	C	T				0.017		0.55	[0.31–0.97]
rs35604	ABCC1		G	A	G				0.03		0.67	[0.47–0.95]
rs9954562	NFATC1		C	T	C				0.026		1.41	[1.04–1.90]

[truncated: 5 more sheets: Supplementary Table S10, Supplementary Table S11, Supplemenentary Table S12, Supplementary Table S13, Supplementary Table S14]
